# Supplementary material for: Impact of Visceral Leishmaniasis on Local Organ Metabolism in Hamsters
Source: Metabolites. 2022 Aug 27;12(9):802. doi: 10.3390/metabo12090802 (PMC9506185; doi:10.3390/metabo12090802)
Supplement: Supplementary file 1 [file metabolites-12-00802-s001.zip]

Archive with 9 entries (9 files):
- SI/FigS1_Leishmania_final.pdf
- SI/FigS2_leishmania.pdf
- SI/FigS3_leishmania.pdf
- SI/Method_supplemmental_tables S6-S8.pdf
- SI/Table S1.xlsx
- SI/Table S2.xlsx
- SI/Table S3.xlsx
- SI/Table S4.xlsx
- SI/Table S5.xlsx
