# Supplementary material for: Impact of Visceral Leishmaniasis on Local Organ Metabolism in Hamsters
Source: Metabolites. 2022 Aug 27;12(9):802. doi: 10.3390/metabo12090802 (PMC9506185; doi:10.3390/metabo12090802)
Supplement: Supplementary file 1 [file metabolites-12-00802-s001.zip › SI/Table S1.xlsx]

## Sheet: Sheet1
features	m/z	RT	Annotation	GNPS library match	Class	Subclass	Cosine Score	Numer of Shared Peaks	Mass Diff to Library Reference	ppm error	gut fold change (Ld/Naive)	liver fold change (Ld/Naive)	spleen fold change (Ld/Naive)
Perturbed metabolites in comon in gut, liver, and spleen
X171.052_0.26	171.052	0.26	NA	NA	NA	NA	NA	NA	NA	NA	Inf	2.06635	9.31391
X188.175_0.26	188.175	0.26	NA	NA	NA	NA	NA	NA	NA	NA	9.09734	19.1967	12.3643
X192.065_0.56	192.065	0.56	Kynurenine ([M+H-NH3]+)	Spectral Match to L-Kynurenine from NIST15	Organooxygen compounds	Carbonyl compounds	0.93256	7	0.000305176	1.58892	5.15883	Inf	Inf
X209.091_0.56	209.091	0.56	Kynurenine ([M+H]+)	Kynurenine	Organooxygen compounds	Carbonyl compounds	0.987565	8	0.000198364	0.948694	3.25011	41.5664	16.5608
X291.069_0.3	291.069	0.3	NA	NA	NA	NA	NA	NA	NA	NA	2.66795	0.1177	0.17226
X295.225_2.81	295.225	2.81	FA 18:3;O	Spectral Match to 13-Keto-9Z,11E-octadecadienoic acid from NIST15	Fatty Acyls [FA]	Fatty acids/esters (FA)	0.88237	9	0.00119019	4.03143	0.26106	4.69504	1.71309
X320.301_0.29	320.301	0.29	NA	NA	NA	NA	NA	NA	NA	NA	0.758533	14.6994	3.49451
X568.338_2.85	568.338	2.85	LPC 22:6	Lyso PC (22:6)	Glycerophospholipids [GP]	Glycerophosphocholines (PC)	0.877211	7	0.000610352	1.07392	2.28388	0.545343	9.79433
Perturbed metabolites in comon in gut and liver
X104.107_0.25	104.107	0.25	NA	NA	NA	NA	NA	NA	NA	NA	0.426031	1.78652	1.03679
X148.003_0.29	148.003	0.29	NA	NA	NA	NA	NA	NA	NA	NA	1.47823	4.31976	0.719048
X151.035_0.29	151.035	0.29	NA	NA	NA	NA	NA	NA	NA	NA	1.87448	1.309	1.09238
X184.073_0.34	184.073	0.34	Phosphocholine	Spectral Match to Phosphocholine from NIST15	Glycerophospholipids [GP]	Glycerophosphocholines (PC)	0.97685	6	0.000198364	1.07764	1.73065	2.59602	0.961446
X188.07_1.09	188.07	1.09	NA	NA	NA	NA	NA	NA	NA	NA	Inf	0.133022	0.963385
X219.026_0.23	219.026	0.23	NA	NA	NA	NA	NA	NA	NA	NA	0.701655	0.455089	0.501775
X222.028_0.25	222.028	0.25	NA	NA	NA	NA	NA	NA	NA	NA	1.41055	15.8774	1.23638
X248.148_0.4	248.148	0.4	CAR 4:0;O	O-Acylcarnitine	Fatty Acyls [FA]	Acyl carnitines (CAR)	0.908661	6	44.0257	4.8358	3.4511	Inf	0.964439
X258.113_2.17	258.113	2.17	NA	NA	NA	NA	NA	NA	NA	NA	2.34046	0.251293	10.8155
X268.139_0.4	268.139	0.4	NA	NA	NA	NA	NA	NA	NA	NA	0.677271	2.42573	0.832778
X277.031_0.29	277.031	0.29	NA	NA	NA	NA	NA	NA	NA	NA	0.558938	2.86278	1.20362
X317.21_2.73	317.21	2.73	FA 20:6;O	Spectral Match to 12R-Hydroxy-5Z,8Z,10E,14Z-eicosatetraenoic acid from NIST14	Fatty Acyls [FA]	Fatty acids/esters (FA)	0.717263	10	13.9791	3.46772	2.11212	Inf	0.520977
X351.214_2.73	351.214	2.73	NA	NA	NA	NA	NA	NA	NA	NA	0	Inf	Inf
X370.163_2.25	370.163	2.25	NA	NA	NA	NA	NA	NA	NA	NA	5.05635	Inf	1.18485
X377.146_2.18	377.146	2.18	Riboflavin	Spectral Match to (-)-Riboflavin from NIST15	Pteridines and derivatives	Alloxazines and isoalloxazines	0.855932	10	0.000305176	0.809171	1.25383	1.9356	1.30944
X377.229_2.65	377.229	2.65	NA	NA	NA	NA	NA	NA	NA	NA	1.68006	Inf	1.05832
X468.235_2.38	468.235	2.38	NA	NA	NA	NA	NA	NA	NA	NA	Inf	0.198494	4.38153
X507.27_3.15	507.27	3.15	NA	NA	NA	NA	NA	NA	NA	NA	0.149011	0.320855	0.612201
X692.491_3.05	692.491	3.05	PC 28:1;O	Spectral Match to 1-Oleoyl-2-palmitoyl-sn-glycero-3-phosphocholine from NIST15	Glycerophospholipids [GP]	Glycerophosphocholines (PC)	0.719974	5	68.0909	7.07595	0.707575	0.337552	0.622668
X706.493_4.84	706.493	4.84	NA	NA	NA	NA	NA	NA	NA	NA	1.82959	2.11793	0.622039
X730.461_3.23	730.461	3.23	NA	NA	NA	NA	NA	NA	NA	NA	0	0.158499	0.35578
X812.539_3.28	812.539	3.28	PC 36:5;O2	Spectral Match to 1-Octadecanoyl-2-octadecenoyl-sn-glycero-3-phosphocholine from NIST15	Glycerophospholipids [GP]	Glycerophosphocholines (PC)	0.820893	10	1.94879	5.66123	0.618666	2.46799	1.15239
Perturbed metabolites in comon in gut and spleen
X146.059_1.09	146.059	1.09	NA	NA	NA	NA	NA	NA	NA	NA	0.254549	NA	0
X169.985_0.27	169.985	0.27	NA	NA	NA	NA	NA	NA	NA	NA	1.51349	2.65455	0.521554
X175.118_0.29	175.118	0.29	Arginine	Massbank:PB000420 Arginine|2-amino-5-(diaminomethylideneamino)pentanoic acid	Carboxylic acids and derivatives	Amino acids, peptides, and analogues	0.915637	5	0.00119019	6.7964	0.687052	9.85827	0.0305247
X189.159_0.26	189.159	0.26	Trimethyllysine	Trimethyllysine	Carboxylic acids and derivatives	Amino acids, peptides, and analogues	0.81057	4	0.000396729	2.09732	0.725735	0.718374	0.876113
X213.074_0.23	213.074	0.23	NA	NA	NA	NA	NA	NA	NA	NA	0.602467	NA	0
X260.221_2.62	260.221	2.62	NA	NA	NA	NA	NA	NA	NA	NA	0.399787	1.51369	1.31902
X291.069_0.41	291.069	0.41	NA	NA	NA	NA	NA	NA	NA	NA	3.12082	1.10109	0.414528
X296.065_0.24	296.065	0.24	NA	NA	NA	NA	NA	NA	NA	NA	2.58728	0.82637	8.46864
X303.23_2.97	303.23	2.97	11(12)-EET	Spectral Match to 11(12)-EET from NIST15	Organonitrogen compounds	Amines	0.879965	13	0.000183105	0.603848	1.74961	1.84514	0.80341
X335.22_2.63	335.22	2.63	FA 20:5;O2	Spectral Match to 13,14-Dihydro-15-ketoprostaglandin D1 from NIST15	Fatty Acyls [FA]	Fatty acids/esters (FA)	0.763978	11	2.0173	5.07127	2.14858	Inf	0.432528
X370.257_2.63	370.257	2.63	NA	NA	NA	NA	NA	NA	NA	NA	6.35301	Inf	0.397675
X400.156_0.42	400.156	0.42	NA	NA	NA	NA	NA	NA	NA	NA	3.29083	0.0762198	0.362613
X409.255_2.74	409.255	2.74	NA	NA	NA	NA	NA	NA	NA	NA	0.00870886	Inf	0.264022
X440.24_2.37	440.24	2.37	LPC 11:1;O	Spectral Match to 1-Myristoyl-sn-glycero-3-phosphocholine from NIST15	Glycerophospholipids [GP]	Glycerophosphocholines (PC)	0.928132	7	28.0683	1.81719	4.8596	1.14315	5.08952
X452.24_2.42	452.24	2.42	LPC 12:2;O	Spectral Match to 1-Stearoyl-2-hydroxy-sn-glycero-3-phosphocholine from NIST15	Glycerophospholipids [GP]	Glycerophosphocholines (PC)	0.937298	9	72.1266	1.76897	Inf	Inf	Inf
X480.333_2.98	480.333	2.98	NA	NA	NA	NA	NA	NA	NA	NA	0.560025	0.386588	0.511476
X520.338_2.85	520.338	2.85	LPC 18:2 or LPC O-18:3;O	Massbank:PR310844 LPC 18:3	Glycerophospholipids [GP]	Glycerophosphocholines (PC)	0.787255	5	0.00231934	4.45734	1.23083	0.699243	7.13491
X566.32_2.86	566.32	2.86	NA	NA	NA	NA	NA	NA	NA	NA	2.20454	0.696568	4.66706
X570.354_2.89	570.354	2.89	LPC 22:5 or LPC O-22:6;O or PC O-22:5	Spectral Match to 1-(9Z-Octadecenoyl)-sn-glycero-3-phosphocholine from NIST15	Glycerophospholipids [GP]	Glycerophosphocholines (PC)	0.923926	8	47.9941	2.45461	2.34815	0.340188	10.8587
X590.32_2.85	590.32	2.85	NA	NA	NA	NA	NA	NA	NA	NA	3.6223	0.466401	Inf
X680.477_4.84	680.477	4.84	NA	NA	NA	NA	NA	NA	NA	NA	1.65584	2.67286	0.556209
X689.556_3.7	689.556	3.7	NA	NA	NA	NA	NA	NA	NA	NA	0.61248	0.38607	0.524912
X708.478_3.23	708.478	3.23	NA	NA	NA	NA	NA	NA	NA	NA	0.169481	0.0513995	0.171318
Perturbed metabolites in comon in liver and spleen
X1013.652_2.86	1013.65	2.86	NA	NA	NA	NA	NA	NA	NA	NA	Inf	2.98096	Inf
X1109.491_2.82	1109.49	2.82	NA	NA	NA	NA	NA	NA	NA	NA	0	Inf	9.68304
X1111.506_2.89	1111.51	2.89	NA	NA	NA	NA	NA	NA	NA	NA	1.08381	10.827	2.01384
X156.041_0.26	156.041	0.26	NA	NA	NA	NA	NA	NA	NA	NA	0.876362	4.89836	1.84758
X170.032_0.26	170.032	0.26	NA	NA	NA	NA	NA	NA	NA	NA	1.75725	5.71954	1.3861
X175.001_0.3	175.001	0.3	NA	NA	NA	NA	NA	NA	NA	NA	0.843541	1.77302	0.911069
X178.058_0.28	178.058	0.28	NA	NA	NA	NA	NA	NA	NA	NA	1.11842	0.4605	0.690297
X198.088_0.34	198.088	0.34	NA	NA	NA	NA	NA	NA	NA	NA	Inf	0.241994	Inf
X214.058_0.28	214.058	0.28	NA	NA	NA	NA	NA	NA	NA	NA	0.269543	2.14387	1.50026
X218.138_0.45	218.138	0.45	CAR 3:0	Propionylcarnitine - 40.00 eV	Fatty Acyls	Fatty acids/esters (FA)	0.95336	5	0.000701904	3.21769	1.36686	20.8961	1.27737
X221.185_0.25	221.185	0.25	NA	NA	NA	NA	NA	NA	NA	NA	0.97096	2.96481	1.94625
X263.015_0.29	263.015	0.29	NA	NA	NA	NA	NA	NA	NA	NA	0.887857	2.49856	1.11928
X263.243_0.3	263.243	0.3	NA	NA	NA	NA	NA	NA	NA	NA	NA	Inf	Inf
X273.12_0.25	273.12	0.25	NA	NA	NA	NA	NA	NA	NA	NA	0	18.1088	11.5312
X280.091_0.24	280.091	0.24	NA	NA	NA	NA	NA	NA	NA	NA	3.05577	0.297034	31.4118
X285.22_2.98	285.22	2.98	NA	NA	NA	NA	NA	NA	NA	NA	5.42044	0.517655	0.608848
X291.048_0.29	291.048	0.29	NA	NA	NA	NA	NA	NA	NA	NA	Inf	Inf	0.768677
X302.197_2.23	302.197	2.23	NA	NA	NA	NA	NA	NA	NA	NA	1.91617	Inf	14.0269
X318.118_0.39	318.118	0.39	NA	NA	NA	NA	NA	NA	NA	NA	0.622628	7.99159	0.829674
X367.149_0.53	367.149	0.53	NA	NA	NA	NA	NA	NA	NA	NA	NA	Inf	0.657185
X405.223_2.76	405.223	2.76	NA	NA	NA	NA	NA	NA	NA	NA	NA	Inf	7.21087
X412.21_2.26	412.21	2.26	NA	NA	NA	NA	NA	NA	NA	NA	3.04779	42.5684	3.35722
X421.218_2.66	421.218	2.66	NA	NA	NA	NA	NA	NA	NA	NA	NA	Inf	13.4921
X437.192_2.81	437.192	2.81	NA	NA	NA	NA	NA	NA	NA	NA	0.17848	0.274566	0.324996
X438.296_2.94	438.296	2.94	NA	NA	NA	NA	NA	NA	NA	NA	1.53079	63.2819	3.27958
X464.312_2.97	464.312	2.97	NA	NA	NA	NA	NA	NA	NA	NA	1.37712	Inf	3.22882
X468.307_2.78	468.307	2.78	LPC 14:0 or LPC O-14:1;O	Spectral Match to 1-Myristoyl-sn-glycero-3-phosphocholine from NIST15	Glycerophospholipids [GP]	Glycerophosphocholines (PC)	0.90673	6	0.00167847	3.5841	1.39924	2.53428	4.63414
X482.323_3.01	482.323	3.01	LPE 18:0 or LPE O-18:1;O	Spectral Match to 1-Stearoyl-2-hydroxy-sn-glycero-3-phosphoethanolamine from NIST15	Glycerophospholipids [GP]	Glycerophosphoethanolamines (PE)	0.765494	8	0.00201416	4.17594	1.03883	1.83327	2.37748
X500.276_2.68	500.276	2.68	NA	NA	NA	NA	NA	NA	NA	NA	NA	Inf	0.751056
X508.302_2.97	508.302	2.97	LPC 16:2;O	Spectral Match to 1-Hexadecyl-sn-glycero-3-phosphocholine from NIST15	Glycerophospholipids [GP]	Glycerophosphocholines (PC)	0.714135	4	25.9424	2.75426	1.1005	6.20683	0.796306
X518.32_2.89	518.32	2.89	LPC 18:3 or LPC O-18:4;O	Spectral Match to 1-Hexadecanoyl-sn-glycero-3-phosphocholine from NIST15	Glycerophospholipids [GP]	Glycerophosphocholines (PC)	0.930745	9	0.000183105	0.353267	1.02872	1.71963	1.70248
X534.317_2.68	534.317	2.68	LPC 18:3;O	Spectral Match to Lyso-PC(16:0) from NIST14	Glycerophospholipids [GP]	Glycerophosphocholines (PC)	0.948429	8	37.9888	3.74308	1.49374	Inf	14.7305
X536.334_2.66	536.334	2.66	PC 18:1 or LPC 18:2;O	Spectral Match to Lyso-PC(16:0) from NIST14	Glycerophospholipids [GP]	Glycerophosphocholines (PC)	0.923495	8	40.005	1.30516	4.77245	4.49103	8.25284
X550.313_2.62	550.313	2.62	NA	NA	NA	NA	NA	NA	NA	NA	NA	Inf	13.6194
X552.329_2.57	552.329	2.57	NA	NA	NA	NA	NA	NA	NA	NA	4.43776	35.1176	7.37364
X554.548_3.68	554.548	3.68	NA	NA	NA	NA	NA	NA	NA	NA	0.85988	0.50885	0.548182
X560.333_2.71	560.333	2.71	LPC 20:4;O or PC 20:3 or PC O-20:4;O	Spectral Match to Lyso-PC(16:0) from NIST14	Glycerophospholipids [GP]	Glycerophosphocholines (PC)	0.934767	9	64.0043	3.0339	Inf	5.60308	7.97733
X570.339_2.42	570.339	2.42	NA	NA	NA	NA	NA	NA	NA	NA	Inf	Inf	43.6455
X582.316_2.69	582.316	2.69	PC 22:6	Spectral Match to Lyso-PC(16:0) from NIST14	Glycerophospholipids [GP]	Glycerophosphocholines (PC)	0.89628	8	85.9872	5.15182	NA	Inf	Inf
X584.333_2.7	584.333	2.7	LPC 22:6;O or PC 22:5 or PC O-22:6;O	Spectral Match to Lyso-PC(16:0) from NIST14	Glycerophospholipids [GP]	Glycerophosphocholines (PC)	0.935933	8	88.0044	2.90929	NA	3.08973	Inf
X592.323_2.59	592.323	2.59	NA	NA	NA	NA	NA	NA	NA	NA	NA	Inf	87.0452
X648.627_5.01	648.627	5.01	Cer 42:2;O2	Cer(d18:1/25:1); [M+H]+ C43H84N1O4	Sphingolipids [SP]	Ceramides (Cer)	0.843303	8	13.0099	2.92926	1.98121	1.65561	1.99377
X652.416_2.96	652.416	2.96	NA	NA	NA	NA	NA	NA	NA	NA	NA	0.0447404	0.205295
X663.451_4.84	663.451	4.84	NA	NA	NA	NA	NA	NA	NA	NA	1.80239	1.90914	0.6138
X663.782_2.42	663.782	2.42	NA	NA	NA	NA	NA	NA	NA	NA	2.51866	1.7802	0.621608
X664.087_2.42	664.087	2.42	NA	NA	NA	NA	NA	NA	NA	NA	2.05585	7.84433	0.642527
X680.446_3.12	680.446	3.12	NA	NA	NA	NA	NA	NA	NA	NA	0.280671	0.0368188	0.224548
X690.43_2.95	690.43	2.95	NA	NA	NA	NA	NA	NA	NA	NA	0.352681	0.326398	0.0835757
X694.462_3.09	694.462	3.09	NA	NA	NA	NA	NA	NA	NA	NA	0.258059	0.0977849	0.237955
X700.569_3.72	700.569	3.72	NA	NA	NA	NA	NA	NA	NA	NA	5.11526	7.29763	Inf
X701.555_3.58	701.555	3.58	NA	NA	NA	NA	NA	NA	NA	NA	0.722558	0.262738	0.546855
X718.499_3.29	718.499	3.29	PC 30:2;O	Spectral Match to 1-Oleoyl-2-palmitoyl-sn-glycero-3-phosphocholine from NIST15	Glycerophospholipids [GP]	Glycerophosphocholines (PC)	0.936351	9	42.0829	3.75782	NA	0.139583	2.45615
X736.54_4.84	736.54	4.84	NA	NA	NA	NA	NA	NA	NA	NA	2.29957	2.2002	0.626994
X769.241_2.32	769.241	2.32	NA	NA	NA	NA	NA	NA	NA	NA	0.819793	0.510373	0.993516
X792.549_3.7	792.549	3.7	PE 40:6 or PE O-40:7;O	PE(18:0/22:6); [M+H]+ C45H79N1O8P2	Glycerophospholipids [GP]	Glycerophosphoethanolamines (PE)	0.761243	12	1.00281	6.05637	0.581038	0.35251	1.09135
X848.051_2.41	848.051	2.41	NA	NA	NA	NA	NA	NA	NA	NA	24.5703	14.1433	0.675573
X856.565_3.33	856.565	3.33	NA	NA	NA	NA	NA	NA	NA	NA	0	Inf	0.707761
Perturbed metabolites in gut
X100.075_2.49	100.075	2.49	NA	NA	NA	NA	NA	NA	NA	NA	0.705427	0.725142	0.790089
X1098.192_2.47	1098.19	2.47	NA	NA	NA	NA	NA	NA	NA	NA	0.185665	NA	NA
X110.008_0.29	110.008	0.29	NA	NA	NA	NA	NA	NA	NA	NA	3.50159	1.35829	1.00401
X119.085_2.81	119.085	2.81	NA	NA	NA	NA	NA	NA	NA	NA	0.311172	0.73669	0.280013
X120.065_0.32	120.065	0.32	NA	NA	NA	NA	NA	NA	NA	NA	1.2276	1.39904	0.81637
X129.138_0.29	129.138	0.29	NA	NA	NA	NA	NA	NA	NA	NA	1.687	1.24207	1.20259
X135.002_0.28	135.002	0.28	NA	NA	NA	NA	NA	NA	NA	NA	1.46649	0.359645	0.799541
X135.08_2.81	135.08	2.81	NA	NA	NA	NA	NA	NA	NA	NA	0	2.67744	0.0974962
X147.076_0.33	147.076	0.33	Glutamine	Massbank:RP001302 L-Glutamine|(2S)-5-amino-2-azaniumyl-5-oxopentanoate	Carboxylic acids and derivatives	Amino acids, peptides, and analogues	0.86	4	0.000198364	1.34872	1.15825	Inf	1.07884
X154.058_0.27	154.058	0.27	NA	NA	NA	NA	NA	NA	NA	NA	1.87788	1.01894	1.07689
X162.112_0.25	162.112	0.25	Carnitine	L-carnitine	Organonitrogen compounds	Quaternary ammonium salts	0.96	5	0.000305176	1.8825	1.95145	0.589235	1.15519
X163.075_2.63	163.075	2.63	NA	NA	NA	NA	NA	NA	NA	NA	0.0377956	Inf	0.350486
X169.058_0.29	169.058	0.29	NA	NA	NA	NA	NA	NA	NA	NA	1.31419	0.570637	0.964683
X171.148_2.46	171.148	2.46	NA	NA	NA	NA	NA	NA	NA	NA	0.160847	Inf	NA
X190.09_2.11	190.09	2.11	NA	NA	NA	NA	NA	NA	NA	NA	0.455862	NA	NA
X206.055_0.27	206.055	0.27	NA	NA	NA	NA	NA	NA	NA	NA	1.71994	1.847	0.994136
X207.014_0.25	207.014	0.25	NA	NA	NA	NA	NA	NA	NA	NA	1.56106	1.15361	1.20087
X208.063_0.38	208.063	0.38	NA	NA	NA	NA	NA	NA	NA	NA	1.12772	0	1.07857
X209.189_2.83	209.189	2.83	NA	NA	NA	NA	NA	NA	NA	NA	0.339047	1.34679	0.29377
X230.174_2.51	230.174	2.51	NA	NA	NA	NA	NA	NA	NA	NA	0.516783	0.195766	0.343938
X230.247_2.72	230.247	2.72	NA	NA	NA	NA	NA	NA	NA	NA	18.4222	0.144273	1.76518
X237.111_2.86	237.111	2.86	NA	NA	NA	NA	NA	NA	NA	NA	0.106044	NA	NA
X239.127_2.63	239.127	2.63	NA	NA	NA	NA	NA	NA	NA	NA	0.0667733	NA	0.676352
X243.182_0.25	243.182	0.25	NA	NA	NA	NA	NA	NA	NA	NA	1.41277	0.53953	2.31065
X245.138_2.34	245.138	2.34	NA	NA	NA	NA	NA	NA	NA	NA	0	1.15043	0
X247.041_0.31	247.041	0.31	NA	NA	NA	NA	NA	NA	NA	NA	0.607074	0.992977	0.918177
X255.231_2.93	255.231	2.93	FA 16:1	Spectral Match to Palmitelaidic acid from NIST15	Fatty Acyls	Fatty acids/esters (FA)	0.81	9	0.000991821	3.88596	0.198857	0.504474	NA
X256.262_3.17	256.262	3.17	Palmitamide	Spectral Match to Palmitamide from NIST15	Fatty Acyls	Fatty amides	0.83	6	0.00131226	5.12072	0.66614	0.704656	1.04263
X260.167_2.68	260.167	2.68	NA	NA	NA	NA	NA	NA	NA	NA	0.189105	Inf	NA
X261.057_0.32	261.057	0.32	NA	NA	NA	NA	NA	NA	NA	NA	0.283348	1.01814	1.0717
X261.109_2.63	261.109	2.63	NA	NA	NA	NA	NA	NA	NA	NA	0.114452	Inf	0.39954
X262.111_2.18	262.111	2.18	NA	NA	NA	NA	NA	NA	NA	NA	0.60471	Inf	Inf
X263.236_3.47	263.236	3.47	NA	NA	NA	NA	NA	NA	NA	NA	0	NA	NA
X266.16_2.08	266.16	2.08	NA	NA	NA	NA	NA	NA	NA	NA	0.581282	NA	NA
X266.171_2.58	266.171	2.58	NA	NA	NA	NA	NA	NA	NA	NA	0.666944	0.309111	0.357777
X269.136_2.4	269.136	2.4	NA	NA	NA	NA	NA	NA	NA	NA	0.0178792	NA	NA
X272.257_3.01	272.257	3.01	NA	NA	NA	NA	NA	NA	NA	NA	1.37829	1.10448	0.875297
X274.182_2.75	274.182	2.75	NA	NA	NA	NA	NA	NA	NA	NA	0.0762104	NA	NA
X283.018_0.39	283.018	0.39	NA	NA	NA	NA	NA	NA	NA	NA	0.780714	2.19165	0.430399
X285.13_2.34	285.13	2.34	NA	NA	NA	NA	NA	NA	NA	NA	0	0.88069	NA
X290.141_2.4	290.141	2.4	NA	NA	NA	NA	NA	NA	NA	NA	0.0679187	1.30535	0.931836
X293.21_2.54	293.21	2.54	NA	NA	NA	NA	NA	NA	NA	NA	0	NA	NA
X293.246_3.29	293.246	3.29	FA 19:3	Spectral Match to 9Z,11E,13E-Octadecatrienoic acid methyl ester from NIST15	Fatty Acyls	Fatty acids/esters (FA)	0.94	7	0.000518799	1.76915	0.0101681	Inf	Inf
X302.213_2.9	302.213	2.9	NA	NA	NA	NA	NA	NA	NA	NA	0.21413	0.434835	NA
X304.283_2.71	304.283	2.71	NA	NA	NA	NA	NA	NA	NA	NA	1.92961	1.20482	0.727145
X307.043_0.28	307.043	0.28	NA	NA	NA	NA	NA	NA	NA	NA	3.37276	0.605464	0.460275
X309.241_3.15	309.241	3.15	FA 19:3;O	Spectral Match to 13-Keto-9Z,11E-octadecadienoic acid from NIST15	Fatty Acyls	Fatty acids/esters (FA)	0.7593	9	14.0143	4.52721	0	Inf	3.31513
X310.309_3.34	310.309	3.34	NA	NA	NA	NA	NA	NA	NA	NA	0.596605	1.32041	1.48915
X311.22_2.89	311.22	2.89	NA	NA	NA	NA	NA	NA	NA	NA	0	Inf	2.58296
X311.256_3.22	311.256	3.22	FA 19:2;O	Spectral Match to 12(13)-Epoxy-9Z-octadecenoic acid from NIST15	Fatty Acyls	Fatty acids/esters (FA)	0.8039	10	14.0159	6.74681	0	Inf	Inf
X313.236_2.67	313.236	2.67	FA 18:2;O2	Spectral Match to 13-Keto-9Z,11E-octadecadienoic acid from NIST15	Fatty Acyls	Fatty acids/esters (FA)	0.7014	8	18.0093	4.15021	0.363695	1.35765	0.969385
X313.272_3.16	313.272	3.16	NA	NA	NA	NA	NA	NA	NA	NA	0	NA	NA
X330.244_3.06	330.244	3.06	NA	NA	NA	NA	NA	NA	NA	NA	0.282267	0	NA
X332.218_2.21	332.218	2.21	Thr-Val-Leu	Spectral Match to Thr-Val-Leu from NIST15	Carboxylic acids and derivatives	Amino acids, peptides, and analogues	0.76	7	0.00180054	5.41971	0.0932323	Inf	0.59346
X337.234_2.8	337.234	2.8	NA	NA	NA	NA	NA	NA	NA	NA	0.254589	2.07607	0
X337.272_3.15	337.272	3.15	NA	NA	NA	NA	NA	NA	NA	NA	0.0104599	NA	Inf
X339.267_2.82	339.267	2.82	NA	NA	NA	NA	NA	NA	NA	NA	0.244013	NA	NA
X343.294_2.66	343.294	2.66	NA	NA	NA	NA	NA	NA	NA	NA	35.8386	13.9373	1.45663
X346.09_0.42	346.09	0.42	NA	NA	NA	NA	NA	NA	NA	NA	1.66079	Inf	1.0376
X346.198_2.19	346.198	2.19	NA	NA	NA	NA	NA	NA	NA	NA	1.17338	Inf	1.98975
X349.198_2.73	349.198	2.73	NA	NA	NA	NA	NA	NA	NA	NA	0.0392751	Inf	Inf
X352.289_4.14	352.289	4.14	NA	NA	NA	NA	NA	NA	NA	NA	0	Inf	0.932589
X353.23_2.48	353.23	2.48	NA	NA	NA	NA	NA	NA	NA	NA	Inf	NA	Inf
X353.23_2.61	353.23	2.61	NA	NA	NA	NA	NA	NA	NA	NA	0.542311	1.50852	1.20677
X359.235_2.97	359.235	2.97	NA	NA	NA	NA	NA	NA	NA	NA	0.0392168	NA	NA
X360.201_1.99	360.201	1.99	NA	NA	NA	NA	NA	NA	NA	NA	0.7544	NA	NA
X366.688_2.08	366.688	2.08	NA	NA	NA	NA	NA	NA	NA	NA	3.29708	NA	NA
X369.409_2.01	369.409	2.01	NA	NA	NA	NA	NA	NA	NA	NA	Inf	NA	NA
X372.218_2.16	372.218	2.16	NA	NA	NA	NA	NA	NA	NA	NA	0	NA	0.0889493
X373.272_2.67	373.272	2.67	ST 24:3;O3	Cholic acid	Sterol Lipids [ST]	Sterols, inc. bile acids (ST)	0.8503	16	36.0224	4.55432	1.2328	0.198678	5.18184
X376.317_3.23	376.317	3.23	NA	NA	NA	NA	NA	NA	NA	NA	0	NA	0
X380.216_2.16	380.216	2.16	NA	NA	NA	NA	NA	NA	NA	NA	0.157823	4.06567	NA
X392.13_0.43	392.13	0.43	NA	NA	NA	NA	NA	NA	NA	NA	0.787794	Inf	0.735262
X399.249_3.02	399.249	3.02	NA	NA	NA	NA	NA	NA	NA	NA	0.403211	1.77668	1.45929
X399.306_3.14	399.306	3.14	NA	NA	NA	NA	NA	NA	NA	NA	0.617377	1.77243	0.829997
X400.34_2.9	400.34	2.9	CAR 16:0	Palmitoylcarnitine	Fatty Acyls	Acyl carnitines (CAR)	0.97	8	0.00109863	2.74424	1.82912	Inf	1.25797
X409.293_2.7	409.293	2.7	ST 24:1;O5	Cholic acid	Steroids and steroid derivatives	Sterols, inc. bile acids (ST)	0.81	17	0.00131226	3.20614	Inf	NA	NA
X412.434_1.99	412.434	1.99	NA	NA	NA	NA	NA	NA	NA	NA	Inf	NA	NA
X415.21_2.81	415.21	2.81	NA	NA	NA	NA	NA	NA	NA	NA	0.325844	0.2948	0.490463
X422.382_3.14	422.382	3.14	NA	NA	NA	NA	NA	NA	NA	NA	1.58852	1.04615	0.908998
X423.234_2.64	423.234	2.64	NA	NA	NA	NA	NA	NA	NA	NA	0	Inf	4.99698
X424.281_2.66	424.281	2.66	LPC O-12:1	Spectral Match to Lyso-PAF C-18 from NIST15	Glycerophospholipids [GP]	Glycerophosphocholines (PC)	0.9532	7	86.1098	2.82831	9.64559	NA	4.50016
X426.356_2.92	426.356	2.92	CAR 18:1	Massbank:RP025103 Oleoyl-L-Carnitine|(3R)-3-[(Z)-octadec-9-enoyl]oxy-4-(trimethylazaniumyl)butanoate	Fatty Acyls	Acyl carnitines (CAR)	0.96	7	0.00149536	3.50729	1.54718	Inf	1.17165
X427.107_0.39	427.107	0.39	NA	NA	NA	NA	NA	NA	NA	NA	Inf	0.0921825	0.0884016
X432.236_2.81	432.236	2.81	NA	NA	NA	NA	NA	NA	NA	NA	0.26529	0.265549	0.369659
X458.585_2.13	458.585	2.13	NA	NA	NA	NA	NA	NA	NA	NA	6.9026	NA	0.754386
X460.798_2.98	460.798	2.98	NA	NA	NA	NA	NA	NA	NA	NA	0.891664	0.863729	0.675553
X472.756_2.08	472.756	2.08	NA	NA	NA	NA	NA	NA	NA	NA	5.73249	NA	0
X480.201_2.34	480.201	2.34	NA	NA	NA	NA	NA	NA	NA	NA	2.97531	0	NA
X487.359_3.13	487.359	3.13	NA	NA	NA	NA	NA	NA	NA	NA	0.132701	1.36078	0.840187
X502.759_2.14	502.759	2.14	NA	NA	NA	NA	NA	NA	NA	NA	Inf	NA	NA
X509.334_2.83	509.334	2.83	NA	NA	NA	NA	NA	NA	NA	NA	0.489217	4.95666	0.427665
X522.282_5.67	522.282	5.67	NA	NA	NA	NA	NA	NA	NA	NA	0.113596	2.18659	3.66101
X547.766_2.2	547.766	2.2	NA	NA	NA	NA	NA	NA	NA	NA	0.342003	NA	0.614485
X548.538_4.3	548.538	4.3	Cer 36:2;O	N-[1,3-dihydroxyoctadec-4-en-2-yl]octadecanamide	Sphingolipids	Ceramides	0.81	7	0.00231934	4.22819	5.9299	NA	NA
X550.518_3.4	550.518	3.4	NA	NA	NA	NA	NA	NA	NA	NA	0.0233066	0.595246	Inf
X554.174_3.42	554.174	3.42	NA	NA	NA	NA	NA	NA	NA	NA	0	0.445719	Inf
X574.429_3.03	574.429	3.03	NA	NA	NA	NA	NA	NA	NA	NA	2.06369	0.634974	0.811453
X594.58_4.61	594.58	4.61	Cer 38:1;O2	Cer(d18:1/24:1); [M+H]+ C42H82N1O4	Sphingolipids	Ceramides	0.8333	8	53.0414	3.36371	3.78105	NA	NA
X628.192_3.63	628.192	3.63	NA	NA	NA	NA	NA	NA	NA	NA	0	0.423419	Inf
X650.642_3.47	650.642	3.47	Cer 42:1;O2	GalCer(d18:1/18:0); [M+H]+ C42H82N1O9	Sphingolipids	Ceramides	0.8132	5	76.9536	3.99604	0	NA	NA
X663.739_2.42	663.739	2.42	NA	NA	NA	NA	NA	NA	NA	NA	14.6618	15.4613	0.8771
X672.419_3.07	672.419	3.07	NA	NA	NA	NA	NA	NA	NA	NA	0.474103	0.730385	0.568967
X672.419_3.22	672.419	3.22	NA	NA	NA	NA	NA	NA	NA	NA	0.197599	0.677997	1.6405
X692.088_2.42	692.088	2.42	NA	NA	NA	NA	NA	NA	NA	NA	1.07287	Inf	0.944322
X700.45_3.2	700.45	3.2	PC 29:4;O	Spectral Match to 1-Hexadecanoyl-2-(9Z-octadecenoyl)-sn-glycero-3-phosphocholine from NIST15	Glycerophospholipids [GP]	Glycerophosphocholines (PC)	0.7696	10	82.1174	6.85269	0.293247	0.398017	0.846494
X706.499_3.26	706.499	3.26	PC 29:1;O	Spectral Match to 1-(9Z-Octadecenoyl)-2-tetradecanoyl-sn-glycero-3-phosphocholine from NIST15	Glycerophospholipids [GP]	Glycerophosphocholines (PC)	0.964	9	26.0533	3.82165	0	0.229283	2.01091
X714.726_2.32	714.726	2.32	NA	NA	NA	NA	NA	NA	NA	NA	0.279935	5.99024	0.484834
X746.603_3.31	746.603	3.31	LPC 34:1 or LPC O-34:2;O or PC O-34:1	Spectral Match to 1-Hexadecyl-2-(9Z-octadecenoyl)-sn-glycero-3-phosphocholine from NIST15	Glycerophospholipids [GP]	Glycerophosphocholines (PC)	0.92	9	0.0010376	1.38976	0.64482	Inf	Inf
X750.54_5.56	750.54	5.56	NA	NA	NA	NA	NA	NA	NA	NA	Inf	NA	Inf
X756.207_2.47	756.207	2.47	NA	NA	NA	NA	NA	NA	NA	NA	1.14605	3.68043	0.614008
X756.548_3.24	756.548	3.24	LPC 34:4;O or PC 34:3 or PC O-34:4;O	Spectral Match to 1,2-Dihexadecanoyl-sn-glycero-3-phosphocholine from NIST15	Glycerophospholipids [GP]	Glycerophosphocholines (PC)	0.83	11	0.00445557	5.8893	0.22694	Inf	2.51191
X763.197_2.41	763.197	2.41	NA	NA	NA	NA	NA	NA	NA	NA	0.87495	1.80219	0.687591
X768.586_4.31	768.586	4.31	PC O-36:4	Spectral Match to 1-Octadecanoyl-2-(5Z,8Z,11Z,14Z-eicosatetraenoyl)-sn-glycero-3-phosphocholine from NIST15	Glycerophospholipids [GP]	Glycerophosphocholines (PC)	0.8932	7	42.0127	5.46455	Inf	1.71025	3.59246
X778.534_3.59	778.534	3.59	PC 36:6 or PC O-36:7;O	Spectral Match to 1,2-Di-(9Z,12Z,15Z-octadecatrienoyl)-sn-glycero-3-phosphocholine from NIST15	Glycerophospholipids [GP]	Glycerophosphocholines (PC)	0.92	10	0.00579834	7.44771	0	0.337207	Inf
X785.59_2.81	785.59	2.81	Deoxycholic acid	Deoxycholic acid	Steroids and steroid derivatives	Sterols, inc. bile acids (ST)	0.83	18	0.00177002	2.2531	0.0769691	NA	NA
X793.867_5.94	793.867	5.94	NA	NA	NA	NA	NA	NA	NA	NA	Inf	Inf	0.411834
X829.481_2.8	829.481	2.8	NA	NA	NA	NA	NA	NA	NA	NA	0	Inf	NA
X835.964_2.48	835.964	2.48	NA	NA	NA	NA	NA	NA	NA	NA	6.38903	Inf	0.947003
X848.107_2.42	848.107	2.42	NA	NA	NA	NA	NA	NA	NA	NA	1.53909	6.78658	0.725464
X933.901_2.47	933.901	2.47	NA	NA	NA	NA	NA	NA	NA	NA	1.02566	1.6135	0.579352
X948.648_2.58	948.648	2.58	NA	NA	NA	NA	NA	NA	NA	NA	0	Inf	NA
Perturbed metabolites in liver
X119.089_0.31	119.089	0.31	NA	NA	NA	NA	NA	NA	NA	NA	0.923533	1.83582	1.46486
X120.044_2.05	120.044	2.05	NA	NA	NA	NA	NA	NA	NA	NA	NA	Inf	Inf
X132.076_0.29	132.076	0.29	NA	NA	NA	NA	NA	NA	NA	NA	0.647273	1.78828	0.525453
X134.044_0.33	134.044	0.33	Aspartic acid	Asparagine	Carboxylic acids and derivatives	Amino acids, peptides, and analogues	0.801265	4	0.984695	9.69821	1.10576	3.09395	0.985004
X138.055_2.06	138.055	2.06	NA	NA	NA	NA	NA	NA	NA	NA	0.686386	Inf	Inf
X166.95_0.28	166.95	0.28	NA	NA	NA	NA	NA	NA	NA	NA	NA	3.23392	1.32643
X176.037_0.42	176.037	0.42	NA	NA	NA	NA	NA	NA	NA	NA	1.17417	6.31087	0.918689
X185.959_0.26	185.959	0.26	NA	NA	NA	NA	NA	NA	NA	NA	1.31885	9.23736	0.721793
X191.04_0.26	191.04	0.26	NA	NA	NA	NA	NA	NA	NA	NA	1.46904	0.257376	0.786309
X192.102_2.2	192.102	2.2	NA	NA	NA	NA	NA	NA	NA	NA	0.947485	0.561231	Inf
X193.154_0.32	193.154	0.32	NA	NA	NA	NA	NA	NA	NA	NA	NA	26.7781	NA
X200.068_0.26	200.068	0.26	NA	NA	NA	NA	NA	NA	NA	NA	2.08291	2.55168	1.12501
X203.052_0.26	203.052	0.26	NA	NA	NA	NA	NA	NA	NA	NA	3.55314	0.161712	0.311264
X203.15_0.25	203.15	0.25	NA	NA	NA	NA	NA	NA	NA	NA	1.15647	1.19081	0.558702
X206.047_0.38	206.047	0.38	NA	NA	NA	NA	NA	NA	NA	NA	0.42221	Inf	Inf
X207.998_0.27	207.998	0.27	NA	NA	NA	NA	NA	NA	NA	NA	1.07592	2.0831	0.748339
X212.164_2.5	212.164	2.5	NA	NA	NA	NA	NA	NA	NA	NA	0.567168	0.16809	0.307143
X217.067_0.28	217.067	0.28	NA	NA	NA	NA	NA	NA	NA	NA	4.21285	0.196367	0.155713
X222.987_0.24	222.987	0.24	NA	NA	NA	NA	NA	NA	NA	NA	Inf	Inf	3.80883
X223.971_0.26	223.971	0.26	NA	NA	NA	NA	NA	NA	NA	NA	0.764403	7.27082	0.999455
X238.044_0.29	238.044	0.29	NA	NA	NA	NA	NA	NA	NA	NA	NA	0.265513	NA
X241.154_0.44	241.154	0.44	NA	NA	NA	NA	NA	NA	NA	NA	2.07642	Inf	0.960561
X245.005_0.26	245.005	0.26	NA	NA	NA	NA	NA	NA	NA	NA	0	16.8394	1.27243
X245.186_2.22	245.186	2.22	Leu-Ile	Spectral Match to Leu-Ile from NIST15	Carboxylic acids and derivatives	Amino acids, peptides, and analogues	0.937199	7	0.000488281	1.99147	0.805154	2.70122	0.80517
X250.092_0.52	250.092	0.52	2',3'-Didehydro-2',3'-dideoxyguanosine	Massbank:EQ330403 Adenosine|(2R,3R,4S,5R)-2-(6-aminopurin-9-yl)-5-(hydroxymethyl)oxolane-3,4-diol	Imidazopyrimidines	Purines and purine derivatives	0.977353	5	18.0111	7.99699	1.24293	0.294287	Inf
X262.164_0.47	262.164	0.47	CAR 5:0;O	O-acetylcarnitine	Fatty Acyls	Fatty acids/esters (FA)	0.911283	5	58.0413	3.43297	0.975465	3.17424	0.598546
X263.127_2.39	263.127	2.39	NA	NA	NA	NA	NA	NA	NA	NA	NA	Inf	Inf
X269.225_3.2	269.225	3.2	Retinol isomer	Spectral Match to Retinol from NIST15	Prenol lipids	Retinoids	0.932112	12	0.000518799	1.927	NA	0	NA
X269.225_4.91	269.225	4.91	Retinol isomer	Spectral Match to Retinol from NIST15	Prenol lipids	Retinoids	0.914158	10	0.000427246	1.58694	NA	0.0127401	NA
X279.19_0.31	279.19	0.31	NA	NA	NA	NA	NA	NA	NA	NA	NA	18.5118	NA
X283.018_0.54	283.018	0.54	NA	NA	NA	NA	NA	NA	NA	NA	Inf	Inf	0.926917
X284.293_3.31	284.293	3.31	Octadecanamide	Spectral Match to Octadecanamide from NIST15	Carboximidic acids and derivatives	Carboximidic acids	0.844579	6	0.00619507	21.7906	0.270061	0.243259	1.73601
X300.288_2.79	300.288	2.79	Sphingosine or 3-Dehydrosphinganine or L-Threo-Sphingosine C-18	Spectral Match to N-Tetracosenoyl-4-sphingenine from NIST14	Organonitrogen compounds	Amines	0.789011	7	18.0097	7.65925	2.05758	0.700051	1.21345
X301.215_2.91	301.215	2.91	FA 20:6	Spectral Match to (.+/-.)-5-Hydroxy-6E,8Z,11Z,14Z,17Z-eicosapentaenoic acid from NIST15	Fatty Acyls	Fatty acids/esters (FA)	0.886799	14	0.000915527	3.03944	0.919171	4.4119	0.799965
X301.215_4.9	301.215	4.9	NA	NA	NA	NA	NA	NA	NA	NA	NA	0	NA
X303.23_3.07	303.23	3.07	FA 20:5	Spectral Match to (+/-)-11-Hydroxy-5Z,8Z,12E,14Z,17Z-eicosapentaenoic acid from NIST15	Fatty Acyls	Fatty acids/esters (FA)	0.741981	10	2.01581	6.26587	NA	0.258523	NA
X319.225_2.87	319.225	2.87	NA	NA	NA	NA	NA	NA	NA	NA	0.504947	Inf	10.1359
X320.974_0.27	320.974	0.27	NA	NA	NA	NA	NA	NA	NA	NA	0.884913	Inf	0.75933
X327.23_2.97	327.23	2.97	FA 22:7	Spectral Match to (.+/-.)-11-Hydroxy-4Z,7Z,9E,13Z,16Z,19Z-docosahexaenoic acid from NIST15	Fatty Acyls	Fatty acids/esters (FA)	0.760592	13	0.000183105	0.55956	2.31233	6.95913	1.07715
X328.138_0.57	328.138	0.57	NA	NA	NA	NA	NA	NA	NA	NA	0.750834	0.0615142	4.21737
X328.319_3.22	328.319	3.22	Stearoylethanolamide	Massbank:RP003203 Heptadecanoyl Ethanolamide|Margaroyl-ethanolamine|N-(2-hydroxyethyl)heptadecanamide	Organonitrogen compounds	Amines	0.955233	6	14.0148	7.91906	0.304738	0.0997842	Inf
X335.219_2.79	335.219	2.79	NA	NA	NA	NA	NA	NA	NA	NA	NA	2.5049	NA
X344.582_2.13	344.582	2.13	NA	NA	NA	NA	NA	NA	NA	NA	NA	0	NA
X348.238_2.13	348.238	2.13	NA	NA	NA	NA	NA	NA	NA	NA	NA	2.98396	NA
X359.135_2.28	359.135	2.28	NA	NA	NA	NA	NA	NA	NA	NA	NA	0.105544	NA
X367.245_2.74	367.245	2.74	NA	NA	NA	NA	NA	NA	NA	NA	0	Inf	1.91484
X367.334_3.35	367.334	3.35	NA	NA	NA	NA	NA	NA	NA	NA	0.664306	7.1732	1.16916
X373.222_2.78	373.222	2.78	NA	NA	NA	NA	NA	NA	NA	NA	1.06097	5.72394	Inf
X375.213_2.75	375.213	2.75	NA	NA	NA	NA	NA	NA	NA	NA	Inf	Inf	Inf
X378.779_3.42	378.779	3.42	NA	NA	NA	NA	NA	NA	NA	NA	NA	Inf	NA
X385.345_3.35	385.345	3.35	NA	NA	NA	NA	NA	NA	NA	NA	1.3742	Inf	0.772985
X385.345_3.5	385.345	3.5	NA	NA	NA	NA	NA	NA	NA	NA	NA	3.96678	0.961794
X387.156_2.22	387.156	2.22	NA	NA	NA	NA	NA	NA	NA	NA	NA	0	NA
X393.224_2.57	393.224	2.57	NA	NA	NA	NA	NA	NA	NA	NA	1.95949	Inf	1.34233
X399.213_2.75	399.213	2.75	NA	NA	NA	NA	NA	NA	NA	NA	NA	Inf	0.860261
X407.239_2.7	407.239	2.7	NA	NA	NA	NA	NA	NA	NA	NA	0	Inf	1.96251
X414.298_2.69	414.298	2.69	Glycoursodeoxycholic acid (adduct [M-2H2O+H]+)	Glycoursodeoxycholic acid	Steroids and steroid derivatives	Sterols, inc. bile acids (ST)	0.737638	11	0.000976562	2.35714	0.207975	0.381179	0
X420.04_6.19	420.04	6.19	NA	NA	NA	NA	NA	NA	NA	NA	NA	0	NA
X428.205_2.24	428.205	2.24	NA	NA	NA	NA	NA	NA	NA	NA	2.33868	0.146357	1.79934
X434.195_2.36	434.195	2.36	NA	NA	NA	NA	NA	NA	NA	NA	0.913603	10.5906	1.14228
X437.262_2.14	437.262	2.14	NA	NA	NA	NA	NA	NA	NA	NA	NA	Inf	0
X440.335_2.77	440.335	2.77	CAR 18:2;O	Massbank:RP025103 Oleoyl-L-Carnitine|(3R)-3-[(Z)-octadec-9-enoyl]oxy-4-(trimethylazaniumyl)butanoate	Fatty Acyls [FA]	Acyl carnitines (CAR)	0.935277	6	13.9778	4.542	1.35498	Inf	0.815704
X441.134_2.69	441.134	2.69	NA	NA	NA	NA	NA	NA	NA	NA	NA	0.193164	1.44749
X442.351_2.83	442.351	2.83	CAR 18:1;O	Massbank:RP025103 Oleoyl-L-Carnitine|(3R)-3-[(Z)-octadec-9-enoyl]oxy-4-(trimethylazaniumyl)butanoate	Fatty Acyls [FA]	Acyl carnitines (CAR)	0.935211	5	15.9934	3.84309	1.80539	Inf	0.712693
X444.367_2.88	444.367	2.88	CAR 18:0;O	Massbank:RP025103 Oleoyl-L-Carnitine|(3R)-3-[(Z)-octadec-9-enoyl]oxy-4-(trimethylazaniumyl)butanoate	Fatty Acyls [FA]	Acyl carnitines (CAR)	0.942492	5	18.0091	2.9255	Inf	Inf	6.08505
X450.188_2.26	450.188	2.26	NA	NA	NA	NA	NA	NA	NA	NA	1.32209	0.0806942	1.23914
X450.32_2.69	450.32	2.69	ST 24:1;O4;G	glycoursodeoxycholic acid	Steroids and steroid derivatives	Sterols, inc. bile acids (ST)	0.812248	14	0.000823975	3.10889	0.123746	0.324701	0
X454.256_2.37	454.256	2.37	LPC 12:1;O	Spectral Match to 1-Stearoyl-2-hydroxy-sn-glycero-3-phosphocholine from NIST15	Glycerophospholipids [GP]	Glycerophosphocholines (PC)	0.939279	8	70.1101	0.88056	NA	0.116567	NA
X472.302_2.69	472.302	2.69	NA	NA	NA	NA	NA	NA	NA	NA	0.242933	0.363518	NA
X476.206_2.37	476.206	2.37	NA	NA	NA	NA	NA	NA	NA	NA	NA	8.12563	0.537866
X476.273_2.9	476.273	2.9	LPE 18:3 or LPE O-18:4;O	Spectral Match to 1-Hexadecanoyl-sn-glycero-3-phosphoethanolamine from NIST15	Glycerophospholipids [GP]	Glycerophosphocholines (PC)	0.961964	14	0.00109863	2.30672	1.51425	5.74412	Inf
X480.276_2.7	480.276	2.7	ST 27:7;O4;G or ST 24:3;O3;T	Taurocholic acid	Steroids and steroid derivatives	Sterols, inc. bile acids (ST)	0.838121	16	0.00210571	4.38435	2.07797	5.55049	NA
X483.341_2.58	483.341	2.58	NA	NA	NA	NA	NA	NA	NA	NA	0.377489	8.45353	NA
X488.18_2.04	488.18	2.04	NA	NA	NA	NA	NA	NA	NA	NA	NA	0	NA
X502.315_3.15	502.315	3.15	NA	NA	NA	NA	NA	NA	NA	NA	0.384484	0.401947	0.60519
X508.107_2.07	508.107	2.07	NA	NA	NA	NA	NA	NA	NA	NA	1.66261	0.0766901	1.83802
X508.375_2.95	508.375	2.95	LPC O-18:1	Spectral Match to 1-(1Z-Octadecenyl)-sn-glycero-3-phosphocholine from NIST15	Glycerophospholipids [GP]	Glycerophosphocholines (PC)	0.813796	6	0	0	NA	7.4205	NA
X516.297_2.7	516.297	2.7	ST 24:1;O5;T or ST 21:4;O2;HexNAc or ST 27:5;O6;G	Taurocholic acid	Steroids and steroid derivatives	Sterols, inc. bile acids (ST)	0.885951	19	0.000915527	1.77326	1.88264	3.56317	Inf
X524.457_4.91	524.457	4.91	NA	NA	NA	NA	NA	NA	NA	NA	NA	0.0777041	Inf
X526.518_3.47	526.518	3.47	NA	NA	NA	NA	NA	NA	NA	NA	0.295733	0.357566	0.830679
X528.307_2.88	528.307	2.88	NA	NA	NA	NA	NA	NA	NA	NA	1.15267	0.458356	0.740003
X529.548_2.17	529.548	2.17	NA	NA	NA	NA	NA	NA	NA	NA	Inf	Inf	NA
X530.346_3.15	530.346	3.15	NA	NA	NA	NA	NA	NA	NA	NA	1.11058	0.285022	0.703434
X538.312_2.95	538.312	2.95	PE 20:1;O	Spectral Match to 1-Palmitoyl-2-hydroxy-sn-glycero-3-phosphoethanolamine from NIST15	Glycerophospholipids [GP]	Glycerophosphoethanolamines (PE)	0.762322	12	84.0199	3.52954	0	0.392042	0.715171
X550.473_4.96	550.473	4.96	NA	NA	NA	NA	NA	NA	NA	NA	NA	0	NA
X552.489_5.27	552.489	5.27	NA	NA	NA	NA	NA	NA	NA	NA	NA	0	NA
X552.533_3.54	552.533	3.54	NA	NA	NA	NA	NA	NA	NA	NA	0.0772011	0.704085	Inf
X557.454_4.89	557.454	4.89	NA	NA	NA	NA	NA	NA	NA	NA	NA	0	NA
X568.323_2.56	568.323	2.56	NA	NA	NA	NA	NA	NA	NA	NA	NA	Inf	Inf
X595.379_3.02	595.379	3.02	NA	NA	NA	NA	NA	NA	NA	NA	0.832367	Inf	Inf
X596.466_4.91	596.466	4.91	NA	NA	NA	NA	NA	NA	NA	NA	NA	0	NA
X610.88_2.41	610.88	2.41	NA	NA	NA	NA	NA	NA	NA	NA	0.927827	8.95264	0.613174
X634.283_2.14	634.283	2.14	NA	NA	NA	NA	NA	NA	NA	NA	NA	Inf	NA
X636.208_2.41	636.208	2.41	NA	NA	NA	NA	NA	NA	NA	NA	4.26644	4.83374	1.00681
X636.421_3.21	636.421	3.21	NA	NA	NA	NA	NA	NA	NA	NA	0.350948	0.0602958	NA
X636.627_5.17	636.627	5.17	Cer 41:1;O2	Cer(d18:1/24:1); [M+H]+ C42H82N1O4	Sphingolipids [SP]	Ceramides (Cer)	0.819422	8	10.995	2.98447	NA	0.181158	NA
X638.436_2.98	638.436	2.98	PC 24:0;O	didecanoyl-glycerophosphocholine	Glycerophospholipids [GP]	Glycerophosphocholines (PC)	0.949737	6	72.0546	4.85559	0.248954	0.148247	0.362154
X640.343_2.82	640.343	2.82	NA	NA	NA	NA	NA	NA	NA	NA	NA	0.0411376	NA
X650.642_5.42	650.642	5.42	Cer 42:1;O2	Cer(d18:1/24:1); [M+H]+ C42H82N1O4	Sphingolipids [SP]	Ceramides (Cer)	0.828211	8	3.02081	3.99604	NA	0.158189	Inf
X650.668_2.32	650.668	2.32	NA	NA	NA	NA	NA	NA	NA	NA	0.68336	0.132603	0.948039
X657.201_2.8	657.201	2.8	NA	NA	NA	NA	NA	NA	NA	NA	1.86012	4.46732	0.807173
X664.344_2.8	664.344	2.8	NA	NA	NA	NA	NA	NA	NA	NA	NA	0.0850744	NA
X666.467_3.09	666.467	3.09	PC 26:0;O	Spectral Match to 1-(9Z-Octadecenoyl)-2-tetradecanoyl-sn-glycero-3-phosphocholine from NIST15	Glycerophospholipids [GP]	Glycerophosphocholines (PC)	0.955331	8	66.0854	5.1015	NA	0.147921	0.273608
X678.468_3.18	678.468	3.18	PC 27:1;O	Spectral Match to 1,2-Ditetradecanoyl-sn-glycero-3-phosphocholine from NIST15	Glycerophospholipids [GP]	Glycerophosphocholines (PC)	0.863015	6	0.00549316	8.09635	0.601102	0.323048	1.37273
X684.161_2.78	684.161	2.78	NA	NA	NA	NA	NA	NA	NA	NA	Inf	11.0274	0.66032
X685.432_4.84	685.432	4.84	NA	NA	NA	NA	NA	NA	NA	NA	1.10448	Inf	0.600142
X692.483_3.24	692.483	3.24	PC 28:1;O	Spectral Match to 1-(9Z-Octadecenoyl)-2-tetradecanoyl-sn-glycero-3-phosphocholine from NIST15	Glycerophospholipids [GP]	Glycerophosphoethanolamines (PE)	0.946852	8	40.0697	4.47662	0	0.047842	0.309589
X698.605_3.49	698.605	3.49	NA	NA	NA	NA	NA	NA	NA	NA	NA	0.143771	NA
X702.429_3.13	702.429	3.13	NA	NA	NA	NA	NA	NA	NA	NA	0	0.0544011	NA
X703.537_3.14	703.537	3.14	NA	NA	NA	NA	NA	NA	NA	NA	0.312794	Inf	1.13063
X705.305_2.32	705.305	2.32	NA	NA	NA	NA	NA	NA	NA	NA	0.998532	0.467967	1.3241
X706.462_3.09	706.462	3.09	PC 28:2;O2	Spectral Match to 1-Myristoyl-2-palmitoyl-sn-glycero-3-phosphocholine from NIST15	Glycerophospholipids [GP]	Glycerophosphocholines (PC)	0.946699	7	0.0765991	4.81269	0	0.136805	0.221316
X708.441_2.97	708.441	2.97	NA	NA	NA	NA	NA	NA	NA	NA	NA	Inf	0.350579
X714.491_2.81	714.491	2.81	NA	NA	NA	NA	NA	NA	NA	NA	0.975414	0.0558597	0.878164
X725.555_5.57	725.555	5.57	SM 36:4;O2	Spectral Match to N-Stearoyl-4-sphingenyl-1-O-phosphorylcholine from NIST15	Sphingolipids [SP]	Sphingomyelins (SM)	0.834865	8	28.0335	5.78864	0.529129	Inf	1.15078
X730.499_3.49	730.499	3.49	NA	NA	NA	NA	NA	NA	NA	NA	NA	Inf	NA
X730.522_2.8	730.522	2.8	NA	NA	NA	NA	NA	NA	NA	NA	0.638288	0.0417587	0.0726874
X731.604_5.57	731.604	5.57	NA	NA	NA	NA	NA	NA	NA	NA	1.08812	6.25801	2.92609
X734.567_5.57	734.567	5.57	PC 32:0 or LPC 32:1;O or PC O-32:1;O	Spectral Match to 1-Myristoyl-2-stearoyl-sn-glycero-3-phosphocholine from NIST15	Glycerophospholipids [GP]	Glycerophosphocholines (PC)	0.943357	7	0.00219727	2.99123	0.770593	7.67365	0.733712
X738.172_0.38	738.172	0.38	NA	NA	NA	NA	NA	NA	NA	NA	NA	Inf	1.52288
X742.535_5.56	742.535	5.56	PE 36:3 or PE O-36:4;O	PE-DAG (16:1/18:2)	Glycerophospholipids [GP]	Glycerophosphoethanolamines (PE)	0.809811	16	28.0298	4.17487	2.77125	0.160928	0
X748.508_3.3	748.508	3.3	NA	NA	NA	NA	NA	NA	NA	NA	NA	6.18256	Inf
X753.18_2.37	753.18	2.37	NA	NA	NA	NA	NA	NA	NA	NA	NA	Inf	NA
X764.518_3.64	764.518	3.64	PE 38:6 or PE O-38:7;O	PE(16:0/22:6); [M+H]+ C43H75N1O8P2	Glycerophospholipids [GP]	Glycerophosphoethanolamines (PE)	0.762911	12	1.00391	5.88603	0.650157	0.135026	1.15415
X766.534_5.56	766.534	5.56	PE 38:5 or PE O-38:6;O	PE(18:1/20:4); [M+H]+ C43H77N1O8P2	Glycerophospholipids [GP]	Glycerophosphoethanolamines (PE)	0.733386	16	1.0036	5.34872	1.32535	0.102686	3.44187
X768.585_3.42	768.585	3.42	NA	NA	NA	NA	NA	NA	NA	NA	0.366846	0.0767879	6.58296
X772.545_3.45	772.545	3.45	PC 34:3;O	Spectral Match to 1-Myristoyl-2-stearoyl-sn-glycero-3-phosphocholine from NIST15	Glycerophospholipids [GP]	Glycerophosphocholines (PC)	0.938502	9	37.9752	4.78934	1.22793	6.5687	1.16618
X772.617_3.44	772.617	3.44	PC O-36:2	trimethyl(2-{[2-[octadec-11-enoyloxy]-3-[octadec-9-en-1-yloxy]propyl phosphonato]oxy}ethyl)azanium	Glycerophospholipids [GP]	Glycerophosphocholines (PC)	0.790394	5	0.00488281	6.3198	Inf	0	Inf
X774.56_3.42	774.56	3.42	PC 34:2;O	Spectral Match to 1-Myristoyl-2-palmitoyl-sn-glycero-3-phosphocholine from NIST15	Glycerophospholipids [GP]	Glycerophosphocholines (PC)	0.94736	7	68.0213	5.55151	1.33904	2.59336	1.2749
X774.597_5.61	774.597	5.61	NA	NA	NA	NA	NA	NA	NA	NA	Inf	0.141432	NA
X788.515_3.81	788.515	3.81	PC 37:8 or PC O-37:9;O	Spectral Match to 1-Hexadecyl-2-(9Z-octadecenoyl)-sn-glycero-3-phosphocholine from NIST15	Glycerophospholipids [GP]	Glycerophosphocholines (PC)	0.864238	10	41.9465	9.51146	NA	0	NA
X788.541_3.31	788.541	3.31	PC(34:3-2OH) or PC(P-16:0/5-iso PGF2VI)	Spectral Match to 1-Myristoyl-2-stearoyl-sn-glycero-3-phosphocholine from NIST14	Glycerophospholipids [GP]	Oxidized phosphatidylcholines	0.9434	8	53.97	4.05811	1.14735	5.99707	1.45803
X790.533_4.23	790.533	4.23	NA	NA	NA	NA	NA	NA	NA	NA	Inf	0.0749158	Inf
X790.556_3.28	790.556	3.28	PC(34:2-2OH)	Spectral Match to 1-(9Z-Octadecenoyl)-2-tetradecanoyl-sn-glycero-3-phosphocholine from NIST14	Glycerophospholipids [GP]	Oxidized phosphatidylcholines	0.9499	10	58	4.80672	1.04812	6.78745	1.02056
X792.55_5.55	792.55	5.55	PE 40:6 or PE O-40:7;O	PE(18:0/22:6); [M+H]+ C45H79N1O8P2	Glycerophospholipids [GP]	Glycerophosphoethanolamines (PE)	0.728245	16	1.00403	4.79463	Inf	0.0711879	Inf
X795.244_2.37	795.244	2.37	NA	NA	NA	NA	NA	NA	NA	NA	NA	0.148529	NA
X795.569_5.56	795.569	5.56	NA	NA	NA	NA	NA	NA	NA	NA	1.16562	0.430213	Inf
X796.508_3.25	796.508	3.25	NA	NA	NA	NA	NA	NA	NA	NA	NA	4.02071	1.27639
X796.544_3.43	796.544	3.43	PC 36:5;O	Spectral Match to 1-Hexadecanoyl-2-(9Z-octadecenoyl)-sn-glycero-3-phosphocholine from NIST14	Glycerophospholipids [GP]	Glycerophosphocholines (PC)	0.917876	10	13.9755	5.90046	0.714718	2.36014	1.1705
X800.576_3.65	800.576	3.65	PC 36:3;O	Spectral Match to 1-Octadecanoyl-2-(5Z,8Z,11Z,14Z-eicosatetraenoyl)-sn-glycero-3-phosphocholine from NIST15	Glycerophospholipids [GP]	Glycerophosphocholines (PC)	0.93726	8	10.0229	4.99638	2.92466	8.86595	0.936618
X800.613_5.62	800.613	5.62	PC 37:2 or PC O-37:3;O	Spectral Match to 1-(9Z-Octadecenoyl)-2-tetradecanoyl-sn-glycero-3-phosphocholine from NIST15	Glycerophospholipids [GP]	Glycerophosphocholines (PC)	0.945231	7	68.0607	4.24673	NA	0.0269179	NA
X804.549_3.64	804.549	3.64	PC 38:7 or PC O-38:8;O	Spectral Match to 1-Hexadecanoyl-2-(9Z-octadecenoyl)-sn-glycero-3-phosphocholine from NIST15	Glycerophospholipids [GP]	Glycerophosphocholines (PC)	0.917193	10	21.9804	5.96604	0.303698	0.207227	0.67075
X808.568_3.06	808.568	3.06	NA	NA	NA	NA	NA	NA	NA	NA	NA	8.83085	1.23138
X810.522_3.31	810.522	3.31	PC 36:6;O2	Spectral Match to 1-Octadecanoyl-2-octadecenoyl-sn-glycero-3-phosphocholine from NIST15	Glycerophospholipids [GP]	Glycerophosphocholines (PC)	0.809602	8	0.0681152	7.40258	0.299626	5.99138	1.46736
X810.596_4.04	810.596	4.04	PC 38:4 or PC O-38:5;O	Spectral Match to 1-Octadecanoyl-2-(5Z,8Z,11Z,14Z-eicosatetraenoyl)-sn-glycero-3-phosphocholine from NIST15	Glycerophospholipids [GP]	Oxidized phosphatidylcholines	0.951525	8	0.00231934	2.86126	NA	0.548182	0.825782
X814.555_3.23	814.555	3.23	PC(36:4-2OH) 0r PC(PGE2/P-16:0) or PC(5-iso PGF2VI/P-18:1(9Z))	Spectral Match to 1-Oleoyl-2-palmitoyl-sn-glycero-3-phosphocholine from NIST15	Glycerophospholipids [GP]	Oxidized phosphatidylcholines	0.95	9	53.9736	5.89275	0.436647	Inf	0.817453
X814.555_3.33	814.555	3.33	PC(36:4-2OH) 0r PC(PGE2/P-16:0) or PC(5-iso PGF2VI/P-18:1(9Z))	Spectral Match to 1-Myristoyl-2-stearoyl-sn-glycero-3-phosphocholine from NIST14	Glycerophospholipids [GP]	Oxidized phosphatidylcholines	0.95	9	79.99	5.89275	1.28977	7.00534	1.0214
X816.57_3.3	816.57	3.3	PC(PGE1/P-16:0) or PC(P-16:0/PGF2alpha) or PC(36:3-2OH)	Spectral Match to 1-Oleoyl-2-palmitoyl-sn-glycero-3-phosphocholine from NIST15	Glycerophospholipids [GP]	Oxidized phosphatidylcholines	0.95	8	55.989	6.73545	1.17252	9.64361	1.06957
X818.586_3.41	818.586	3.41	PC(36:2-2OH) or PC(P-16:0/PGF1alpha)	Spectral Match to 1-Myristoyl-2-stearoyl-sn-glycero-3-phosphocholine from NIST14	Glycerophospholipids [GP]	Glycerophosphocholines (PC)	0.95	8	84.0167	6.23022	0.195782	8.01376	0.874986
X820.581_3.97	820.581	3.97	PC 39:6 or PC O-39:7;O	Spectral Match to 1-Myristoyl-2-stearoyl-sn-glycero-3-phosphocholine from NIST14	Glycerophospholipids [GP]	Glycerophosphocholines (PC)	0.939385	7	86.0113	4.99646	NA	0.204398	NA
X827.755_2.16	827.755	2.16	NA	NA	NA	NA	NA	NA	NA	NA	1.40453	20.7905	0.661993
X828.535_3.22	828.535	3.22	PC 36:5;O3	Spectral Match to 1-Myristoyl-2-stearoyl-sn-glycero-3-phosphocholine from NIST15	Glycerophospholipids [GP]	Glycerophosphocholines (PC)	0.932648	11	93.9654	4.22431	0.334937	58.3745	1.03749
X830.55_3.22	830.55	3.22	PC 36:4;O3	Spectral Match to 1,2-Diarachidonoyl-sn-glycero-3-phosphocholine from NIST14	Glycerophospholipids [GP]	Glycerophosphocholines (PC)	0.861138	10	0.0134277	5.05686	0	41.6827	0.839943
X830.566_3.67	830.566	3.67	PC 40:8 or PC O-40:9;O	Spectral Match to 1,2-Diarachidonoyl-sn-glycero-3-phosphocholine from NIST14	Glycerophospholipids [GP]	Glycerophosphocholines (PC)	0.859299	9	0.0020752	2.49854	0.917246	0.139668	Inf
X834.597_4.17	834.597	4.17	PC 40:6 or PC O-40:7;O	Spectral Match to 1-Hexadecanoyl-2-(9Z-octadecenoyl)-sn-glycero-3-phosphocholine from NIST15	Glycerophospholipids [GP]	Glycerophosphocholines (PC)	0.935102	8	52.0286	4.43326	1.6164	0.276271	3.69509
X835.663_5.57	835.663	5.57	SM 44:5;O2	Spectral Match to N-Oleoyl-D-erythro-sphingosylphosphorylcholine from NIST15	Sphingolipids [SP]	Sphingomyelins (SM)	0.850519	8	84.0937	6.82088	Inf	0.751479	4.31921
X847.996_2.42	847.996	2.42	NA	NA	NA	NA	NA	NA	NA	NA	1.7945	4.2667	0.841229
X850.515_3.22	850.515	3.22	NA	NA	NA	NA	NA	NA	NA	NA	NA	Inf	3.93318
X852.532_3.22	852.532	3.22	PC(38:7-3OH) or PC(DiMe(9,3)/20:4-2OH) or PC(38:7-3OH) or PC(PGE1/18:4) or PC(PGE2/18:3)	Spectral Match to 1-Octadecanoyl-2-octadecenoyl-sn-glycero-3-phosphocholine from NIST15	Glycerophospholipids [GP]	Oxidized phosphatidylcholines	0.81	8	41.9419	8.32806	NA	36.4482	1.25717
X858.58_3.32	858.58	3.32	PC(TXB2/P-18:1) or PC(38:4-3OH)	Spectral Match to 1-Oleoyl-2-palmitoyl-sn-glycero-3-phosphocholine from NIST15	Glycerophospholipids [GP]	Oxidized phosphatidylcholines	0.944405	7	97.999	6.98823	NA	Inf	0.633796
X870.545_3.24	870.545	3.24	PC(6 keto-PGF1alpha/18:3) or PC(18:3/TXB2) or PC(DiMe(9,5)/5-iso PGF2VI) or PC(DiMe(9,3)/PGD1)	Spectral Match to 1-Octadecanoyl-2-(5Z,8Z,11Z,14Z-eicosatetraenoyl)-sn-glycero-3-phosphocholine from NIST15	Glycerophospholipids [GP]	Oxidized phosphatidylcholines	0.952781	9	59.946	5.28402	NA	Inf	Inf
X899.632_2.69	899.632	2.69	ST 24:1;O4;G	Glycochenodeoxycholic acid	Steroids and steroid derivatives	Sterols, inc. bile acids (ST)	0.855913	17	0.00366211	4.07066	0.0285398	0.227535	Inf
X907.575_2.89	907.575	2.89	LPE 16:0 or LPE O-16:1;O	Spectral Match to 1-Hexadecanoyl-sn-glycero-3-phosphoethanolamine from NIST15	Glycerophospholipids [GP]	Glycerophosphoethanolamines (PE)	0.7949	9	0.00378418	4.16953	NA	58.474	NA
X963.636_3.01	963.636	3.01	NA	NA	NA	NA	NA	NA	NA	NA	0.814516	27.9418	NA
X1069.621_2.86	1069.62	2.86	NA	NA	NA	NA	NA	NA	NA	NA	NA	0.304992	Inf
Perturbed metabolites in spleen
X1015.669_2.89	1015.67	2.89	NA	NA	NA	NA	NA	NA	NA	NA	3.90961	1.35029	Inf
X1021.622_2.86	1021.62	2.86	NA	NA	NA	NA	NA	NA	NA	NA	2.46647	0.759226	28.6731
X1039.669_2.86	1039.67	2.86	NA	NA	NA	NA	NA	NA	NA	NA	4.89694	0.750113	Inf
X1043.699_2.92	1043.7	2.92	NA	NA	NA	NA	NA	NA	NA	NA	NA	0.844774	Inf
X1045.622_2.86	1045.62	2.86	NA	NA	NA	NA	NA	NA	NA	NA	9.50934	0.404341	40.4895
X106.05_0.33	106.05	0.33	NA	NA	NA	NA	NA	NA	NA	NA	1.4129	1.66968	1.14127
X1063.669_2.86	1063.67	2.86	NA	NA	NA	NA	NA	NA	NA	NA	3.53859	0.713066	Inf
X1069.458_2.9	1069.46	2.9	NA	NA	NA	NA	NA	NA	NA	NA	NA	Inf	2.30486
X1083.475_2.78	1083.47	2.78	NA	NA	NA	NA	NA	NA	NA	NA	NA	NA	Inf
X1087.668_2.86	1087.67	2.86	NA	NA	NA	NA	NA	NA	NA	NA	Inf	0.650062	Inf
X1089.923_2.4	1089.92	2.4	NA	NA	NA	NA	NA	NA	NA	NA	NA	Inf	0.452718
X1097.488_3.01	1097.49	3.01	NA	NA	NA	NA	NA	NA	NA	NA	NA	Inf	3.48169
X1133.491_2.83	1133.49	2.83	NA	NA	NA	NA	NA	NA	NA	NA	NA	1.3826	3.67839
X1135.506_2.85	1135.51	2.85	NA	NA	NA	NA	NA	NA	NA	NA	1.2878	6.14738	7.52487
X1159.506_2.86	1159.51	2.86	NA	NA	NA	NA	NA	NA	NA	NA	8.93413	1.75178	5.25258
X1183.507_2.85	1183.51	2.85	NA	NA	NA	NA	NA	NA	NA	NA	NA	3.06549	8.48393
X1237.574_3.05	1237.57	3.05	NA	NA	NA	NA	NA	NA	NA	NA	NA	NA	0.169075
X152.056_0.44	152.056	0.44	NA	NA	NA	NA	NA	NA	NA	NA	0.519221	3.88982	0.490752
X176.102_0.34	176.102	0.34	NA	NA	NA	NA	NA	NA	NA	NA	0.268541	1.2114	1.48875
X189.015_0.25	189.015	0.25	NA	NA	NA	NA	NA	NA	NA	NA	NA	5.11988	Inf
X189.134_0.29	189.134	0.29	NA	NA	NA	NA	NA	NA	NA	NA	0.651117	0.298268	0.299298
X193.158_2.67	193.158	2.67	NA	NA	NA	NA	NA	NA	NA	NA	0.289411	NA	0.204787
X197.1_0.26	197.1	0.26	NA	NA	NA	NA	NA	NA	NA	NA	0.601886	NA	0
X200.2_2.91	200.2	2.91	Lauric acid leelamide	Spectral Match to Lauric acid leelamide from NIST15	Organooxygen compounds	Carbonyl compounds	0.76	8	0.00050354	2.51517	0.461559	0.904944	0.170212
X204.122_0.28	204.122	0.28	CAR 2:0	O-ACETYLCARNITINE	Lipids and lipid-like molecules	Fatty Acyls	0.96	4	0.000198364	0.971788	1.95075	8.08073	1.73888
X205.097_1.09	205.097	1.09	Tryptophan	Spectral Match to L-Tryptophan from NIST15	Indoles and derivatives	Indolyl carboxylic acids and derivatives	0.94	6	0	0	Inf	Inf	Inf
X216.195_2.53	216.195	2.53	NA	NA	NA	NA	NA	NA	NA	NA	2.6335	0.633236	0.389849
X220.117_0.55	220.117	0.55	Pantothenate	Massbank:LU087003 Pantothenate|Pantothenic acid|3-[[(2R)-2,4-dihydroxy-3,3-dimethylbutanoyl]amino]propanoic acid	Organooxygen compounds	Alcohols and polyols	0.96	10	0.000396729	1.80234	0.390433	0.254991	0.361089
X226.179_2.57	226.179	2.57	NA	NA	NA	NA	NA	NA	NA	NA	0.706438	0.494619	0.380888
X227.078_1.1	227.078	1.1	NA	NA	NA	NA	NA	NA	NA	NA	0.369377	NA	0.0222208
X228.195_2.67	228.195	2.67	NA	NA	NA	NA	NA	NA	NA	NA	0.938326	Inf	0.487195
X228.952_0.28	228.952	0.28	NA	NA	NA	NA	NA	NA	NA	NA	0.481293	3.3033	2.18266
X230.095_0.35	230.095	0.35	Ergothioneine	Massbank:UA006001 L-(+)-Ergothioneine|L-Ergothioneine|5-[(2S)-2-Carboxy-2-(trimethylazaniumyl)ethyl]-1H-imidazole-2-thiolate	Carboxylic acids and derivatives	Amino acids, peptides, and analogues	0.97	8	0.000595093	2.58628	NA	1.19341	1.34879
X233.153_2.64	233.153	2.64	NA	NA	NA	NA	NA	NA	NA	NA	NA	NA	0.239355
X235.164_0.38	235.164	0.38	NA	NA	NA	NA	NA	NA	NA	NA	0	6.60646	Inf
X236.044_0.25	236.044	0.25	NA	NA	NA	NA	NA	NA	NA	NA	Inf	0.469116	Inf
X237.158_2.08	237.158	2.08	NA	NA	NA	NA	NA	NA	NA	NA	NA	NA	Inf
X240.195_2.64	240.195	2.64	NA	NA	NA	NA	NA	NA	NA	NA	NA	NA	0
X242.078_0.27	242.078	0.27	NA	NA	NA	NA	NA	NA	NA	NA	Inf	NA	1.82217
X242.099_0.79	242.099	0.79	NA	NA	NA	NA	NA	NA	NA	NA	0.721047	0.580785	0.53809
X244.092_0.33	244.092	0.33	Cytidine	CYTIDINE 2',3'-CYCLIC MONO-PHOSPHATE - 50.0 eV	Pyrimidine nucleosides	NA	0.84	4	61.9567	5.32583	1.73516	NA	0.653308
X246.169_2.07	246.169	2.07	CAR 5:0	Isovalerylcarnitine - 40.00 eV	Fatty Acyls	Fatty acids/esters (FA)	0.95	6	9.16e-05	0.371909	1.40796	Inf	3.58555
X248.647_2.09	248.647	2.09	NA	NA	NA	NA	NA	NA	NA	NA	NA	NA	0.015411
X251.103_2.26	251.103	2.26	Acetylkynurenine	Spectral Match to L-Kynurenine from NIST15	Organooxygen compounds	Carbonyl compounds	0.74	5	59.0384	0.796486	2.25784	NA	Inf
X257.116_0.42	257.116	0.42	NA	NA	NA	NA	NA	NA	NA	NA	1.14771	Inf	0.751439
X258.109_0.35	258.109	0.35	sn-Glycero-3-phosphocholine	Massbank:PR100313 sn-Glycero-3-phosphocholine|L-alpha-Glycerophosphorylcholine|L-alpha-Glycerol Phosphorylcholine|Choline Alphoscerate	Glycerophospholipids [GP]	Glycerophosphocholines (PC)	0.94	5	0.00149536	5.79348	3.18386	0.559019	8.27287
X258.278_2.73	258.278	2.73	NA	NA	NA	NA	NA	NA	NA	NA	0.996938	0.463568	0.310941
X261.143_1.42	261.143	1.42	NA	NA	NA	NA	NA	NA	NA	NA	1.14867	1.58635	Inf
X268.103_0.42	268.103	0.42	NA	NA	NA	NA	NA	NA	NA	NA	0.171598	0.607667	0.467868
X271.074_0.52	271.074	0.52	NA	NA	NA	NA	NA	NA	NA	NA	0.28987	3.26541	7.37114
X272.676_2.08	272.676	2.08	NA	NA	NA	NA	NA	NA	NA	NA	NA	Inf	Inf
X273.083_0.37	273.083	0.37	NA	NA	NA	NA	NA	NA	NA	NA	0	Inf	0.732074
X277.215_2.89	277.215	2.89	FA 18:4	Spectral Match to 9S-Hydroxy-10E,12Z,15Z-octadecatrienoic acid from NIST15	Fatty Acyls	Fatty acids/esters (FA)	0.98	11	0.000701904	2.53198	0.274251	Inf	0.0739637
X284.098_0.39	284.098	0.39	Guanosine	Spectral Match to Guanosine from NIST15	Purine nucleosides	NA	0.94	5	0.000305176	1.07419	0.806505	0.994419	0.395515
X285.082_0.46	285.082	0.46	Xanthosine	Massbank:RP012601 Xanthosine|9-[(2R,3R,4S,5R)-3,4-dihydroxy-5-(hydroxymethyl)oxolan-2-yl]-3H-purine-2,6-dione	Purine nucleosides	NA	0.9	7	0.000701904	2.46211	NA	0.868991	Inf
X292.197_0.26	292.197	0.26	NA	NA	NA	NA	NA	NA	NA	NA	0.487772	Inf	0
X295.065_0.33	295.065	0.33	NA	NA	NA	NA	NA	NA	NA	NA	0.599617	0.849794	0.454012
X298.063_0.24	298.063	0.24	NA	NA	NA	NA	NA	NA	NA	NA	Inf	0.700607	Inf
X298.186_0.26	298.186	0.26	NA	NA	NA	NA	NA	NA	NA	NA	NA	0.555233	0.0113601
X310.086_0.38	310.086	0.38	NA	NA	NA	NA	NA	NA	NA	NA	1.05702	0.104852	0.313364
X311.039_0.3	311.039	0.3	NA	NA	NA	NA	NA	NA	NA	NA	0.429788	Inf	0.853981
X322.053_0.29	322.053	0.29	NA	NA	NA	NA	NA	NA	NA	NA	2.25749	0	0.154945
X331.262_3.05	331.262	3.05	FA 22:5	Spectral Match to 8S-Hydroxy-5Z,9E,11Z,14Z-eicosatetraenoic acid from NIST14	Fatty Acyls [FA]	Fatty acids/esters (FA)	0.89	13	28.031	3.62251	Inf	Inf	0.547338
X332.955_0.28	332.955	0.28	NA	NA	NA	NA	NA	NA	NA	NA	1.78495	NA	0
X345.241_2.71	345.241	2.71	NA	NA	NA	NA	NA	NA	NA	NA	NA	NA	0.0971185
X348.929_0.27	348.929	0.27	NA	NA	NA	NA	NA	NA	NA	NA	NA	NA	0.575586
X355.262_2.67	355.262	2.67	ST 24:4;O2 or	Spectral Match to Cholic acid from NIST15	Steroids and steroid derivatives	Sterols, inc. bile acids (ST)	0.76	13	0.000915527	2.57704	0.915345	Inf	19.7276
X356.145_0.42	356.145	0.42	NA	NA	NA	NA	NA	NA	NA	NA	NA	NA	Inf
X358.294_2.74	358.294	2.74	CAR 13:0	Palmitoylcarnitine	Fatty Acyls [FA]	Acyl carnitines (CAR)	0.97	9	42.0479	3.34919	NA	NA	Inf
X363.251_2.72	363.251	2.72	NA	NA	NA	NA	NA	NA	NA	NA	NA	NA	0.171446
X375.213_2.63	375.213	2.63	NA	NA	NA	NA	NA	NA	NA	NA	2.18287	Inf	0.419078
X383.229_2.17	383.229	2.17	NA	NA	NA	NA	NA	NA	NA	NA	0.320877	Inf	3.70053
X384.081_0.23	384.081	0.23	NA	NA	NA	NA	NA	NA	NA	NA	NA	Inf	Inf
X384.393_2.56	384.393	2.56	NA	NA	NA	NA	NA	NA	NA	NA	NA	NA	12.0798
X398.194_2.16	398.194	2.16	PC 8:0	Spectral Match to Lyso-PC(16:0) from NIST14	Glycerophospholipids [GP]	Glycerophosphocholines (PC)	0.91	7	98.1346	0.502268	1.4833	Inf	15.6141
X398.288_2.71	398.288	2.71	NA	NA	NA	NA	NA	NA	NA	NA	NA	NA	0.064155
X400.181_0.42	400.181	0.42	NA	NA	NA	NA	NA	NA	NA	NA	Inf	0.659729	0.249812
X401.228_2.69	401.228	2.69	NA	NA	NA	NA	NA	NA	NA	NA	NA	Inf	0.149727
X402.188_2.06	402.188	2.06	NA	NA	NA	NA	NA	NA	NA	NA	NA	NA	2.4615
X403.142_0.64	403.142	0.64	NA	NA	NA	NA	NA	NA	NA	NA	NA	NA	0
X403.244_2.71	403.244	2.71	NA	NA	NA	NA	NA	NA	NA	NA	Inf	NA	0.203287
X404.174_0.31	404.174	0.31	NA	NA	NA	NA	NA	NA	NA	NA	NA	NA	0
X405.125_0.41	405.125	0.41	NA	NA	NA	NA	NA	NA	NA	NA	NA	Inf	0.0624431
X408.563_2.13	408.563	2.13	NA	NA	NA	NA	NA	NA	NA	NA	Inf	NA	0.345926
X415.192_0.38	415.192	0.38	NA	NA	NA	NA	NA	NA	NA	NA	Inf	0.581896	0.0913083
X416.14_0.41	416.14	0.41	NA	NA	NA	NA	NA	NA	NA	NA	NA	0.65372	0.262212
X416.232_2.1	416.232	2.1	NA	NA	NA	NA	NA	NA	NA	NA	Inf	NA	0.130475
X417.335_3.24	417.335	3.24	NA	NA	NA	NA	NA	NA	NA	NA	2.66184	0.235627	0.564011
X428.234_2.17	428.234	2.17	NA	NA	NA	NA	NA	NA	NA	NA	NA	NA	0.0599436
X435.574_2.08	435.574	2.08	NA	NA	NA	NA	NA	NA	NA	NA	NA	NA	Inf
X436.21_2.34	436.21	2.34	LPC 11:3;O	Spectral Match to Lyso-PC(16:0) from NIST14	Glycerophospholipids [GP]	Glycerophosphocholines (PC)	0.95	8	60.1182	1.14624	Inf	1.19428	2.30765
X442.22_2.35	442.22	2.35	NA	NA	NA	NA	NA	NA	NA	NA	1.65484	0.316159	36.8039
X443.081_0.31	443.081	0.31	NA	NA	NA	NA	NA	NA	NA	NA	9.25478	1.17672	0.372966
X450.16_0.41	450.16	0.41	NA	NA	NA	NA	NA	NA	NA	NA	Inf	0.945377	0.219643
X450.561_2.18	450.561	2.18	NA	NA	NA	NA	NA	NA	NA	NA	NA	NA	0.104256
X454.291_2.9	454.291	2.9	LPE 16:0 or LPE O-16:1;O	Spectral Match to 1-Palmitoyl-2-hydroxy-sn-glycero-3-phosphoethanolamine from NIST15	Glycerophospholipids [GP]	Glycerophosphoethanolamines (PE)	0.97	13	0.00140381	3.0901	1.24104	2.88935	2.42331
X454.387_3.01	454.387	3.01	CAR 20:1	Palmitoylcarnitine	Fatty Acyls [FA]	Acyl carnitines (CAR)	0.89	7	54.0459	4.62159	1.71257	Inf	1.77215
X456.235_2.36	456.235	2.36	NA	NA	NA	NA	NA	NA	NA	NA	3.59654	0.516655	2.55977
X456.255_2.15	456.255	2.15	NA	NA	NA	NA	NA	NA	NA	NA	NA	NA	Inf
X458.346_3.05	458.346	3.05	NA	NA	NA	NA	NA	NA	NA	NA	1.46044	1.31066	0.690004
X466.131_0.3	466.131	0.3	NA	NA	NA	NA	NA	NA	NA	NA	NA	NA	0
X466.315_2.57	466.315	2.57	ST 18:0;O;HexNAc or ST 24:1;O5;G	Spectral Match to Glycocholic acid from NIST15	Steroids and steroid derivatives	Sterols, inc. bile acids (ST)	0.86	18	0.000823975	1.76699	0.627943	0.781908	1.14398
X468.307_2.95	468.307	2.95	NA	NA	NA	NA	NA	NA	NA	NA	1.13748	3.27479	1.84218
X469.709_2.11	469.709	2.11	NA	NA	NA	NA	NA	NA	NA	NA	NA	NA	0.125163
X471.894_2.11	471.894	2.11	NA	NA	NA	NA	NA	NA	NA	NA	0	NA	0.237703
X478.196_2.69	478.196	2.69	NA	NA	NA	NA	NA	NA	NA	NA	Inf	Inf	0.870416
X478.221_2.36	478.221	2.36	NA	NA	NA	NA	NA	NA	NA	NA	NA	1.01818	0.208894
X490.291_2.74	490.291	2.74	LPC 16:3, LPC O-16:4;O	Spectral Match to 1-Stearoyl-2-hydroxy-sn-glycero-3-phosphocholine from NIST15	Glycerophospholipids [GP]	Glycerophosphocholines (PC)	0.93	9	34.0758	3.67129	1.89836	NA	Inf
X494.746_2.04	494.746	2.04	NA	NA	NA	NA	NA	NA	NA	NA	NA	NA	0.805449
X502.372_3.04	502.372	3.04	NA	NA	NA	NA	NA	NA	NA	NA	0.942484	1.05405	0.757435
X508.266_2.62	508.266	2.62	NA	NA	NA	NA	NA	NA	NA	NA	NA	Inf	Inf
X512.414_3.06	512.414	3.06	NA	NA	NA	NA	NA	NA	NA	NA	1.34825	4.73695	2.39595
X518.322_2.8	518.322	2.8	LPC 18:3 or LPC O-18:4;O	Massbank:PR310841 LPC 18:4	Glycerophospholipids [GP]	Glycerophosphocholines (PC)	0.74	6	0.00341797	6.59425	Inf	0.658011	Inf
X519.509_2.21	519.509	2.21	NA	NA	NA	NA	NA	NA	NA	NA	NA	NA	0.203542
X522.282_5.81	522.282	5.81	NA	NA	NA	NA	NA	NA	NA	NA	Inf	0.3468	3.47399
X522.873_2.17	522.873	2.17	NA	NA	NA	NA	NA	NA	NA	NA	NA	NA	0.370415
X524.274_2.85	524.274	2.85	NA	NA	NA	NA	NA	NA	NA	NA	2.33175	0.420157	0.559305
X536.333_3	536.333	3	NA	NA	NA	NA	NA	NA	NA	NA	0.353914	NA	0.132627
X537.168_0.41	537.168	0.41	NA	NA	NA	NA	NA	NA	NA	NA	Inf	0.506356	0.280371
X538.481_3.43	538.481	3.43	Cer 33:2;O3	Cer(d18:1/18:1); [M+H]+ C36H70N1O3	Sphingolipids [SP]	Ceramides (Cer)	0.75	6	25.046	3.71415	Inf	NA	12.8246
X538.518_4.03	538.518	4.03	Cer 34:1;O2	Ceramide (18:1/16:0)	Sphingolipids [SP]	Ceramides (Cer)	0.79	8	0.00189209	3.5135	1.30619	1.54852	1.72095
X538.531_2.19	538.531	2.19	NA	NA	NA	NA	NA	NA	NA	NA	1.28118	Inf	1.22954
X542.321_2.84	542.321	2.84	LPC 20:5 or PC O-20:5	Lyso PC (20:5)	Glycerophospholipids [GP]	Glycerophosphocholines (PC)	0.81	7	0.00286865	5.28955	1.04764	0.851045	6.67072
X544.338_2.86	544.338	2.86	LPC 20:4 or LPC O-20:5;O or PC O-20:4	Spectral Match to Lyso-PC(16:0) from NIST15	Glycerophospholipids [GP]	Glycerophosphocholines (PC)	0.94	8	48.0096	3.30676	1.68771	0.731145	6.09317
X546.282_5.8	546.282	5.8	NA	NA	NA	NA	NA	NA	NA	NA	Inf	2.38447	6.02922
X548.37_2.95	548.37	2.95	LPC 20:2 or LPC O-20:3;O or PC O-20:2	Spectral Match to 1-Stearoyl-2-hydroxy-sn-glycero-3-phosphocholine from NIST15	Glycerophospholipids [GP]	Glycerophosphocholines (PC)	0.92	9	24.0034	2.00594	1.49193	0.778213	5.52081
X554.271_2.68	554.271	2.68	NA	NA	NA	NA	NA	NA	NA	NA	NA	NA	Inf
X558.281_2.68	558.281	2.68	NA	NA	NA	NA	NA	NA	NA	NA	NA	Inf	1.76326
X558.316_2.68	558.316	2.68	LPC 20:5;O or PC 20:4 or PC O-20:5;O	Spectral Match to Lyso-PC(16:0) from NIST14	Glycerophospholipids [GP]	Glycerophosphocholines (PC)	0.92	8	61.9876	5.3733	NA	Inf	Inf
X559.149_0.41	559.149	0.41	NA	NA	NA	NA	NA	NA	NA	NA	Inf	0.162661	0.241981
X563.263_3.07	563.263	3.07	Protoporphyrin IX	protoporphyrin IX	Tetrapyrroles and derivatives	Porphyrins	0.85	8	0.0065918	11.7027	NA	NA	Inf
X564.364_3.12	564.364	3.12	NA	NA	NA	NA	NA	NA	NA	NA	0	NA	0.376662
X567.978_2.31	567.978	2.31	NA	NA	NA	NA	NA	NA	NA	NA	NA	NA	0.110018
X570.455_3.11	570.455	3.11	NA	NA	NA	NA	NA	NA	NA	NA	0.786415	0.772485	0.807934
X572.369_2.94	572.369	2.94	LPC 22:4 or LPC O-22:5;O or PC O-22:4	Spectral Match to 1-(9Z-Octadecenoyl)-sn-glycero-3-phosphocholine from NIST15	Glycerophospholipids [GP]	Glycerophosphocholines (PC)	0.92	7	50.0095	3.66895	1.875	1.07661	11.2312
X574.311_2.59	574.311	2.59	PC 20:4;O	Spectral Match to Lyso-PC(16:0) from NIST15	Glycerophospholipids [GP]	Glycerophosphocholines (PC)	0.82	8	77.9829	5.0495	NA	Inf	Inf
X576.328_2.66	576.328	2.66	PC 20:3;O	Spectral Match to Lyso-PC(16:0) from NIST15	Glycerophospholipids [GP]	Glycerophosphocholines (PC)	0.93	8	79.9994	2.77619	NA	Inf	7.50186
X581.363_2.95	581.363	2.95	NA	NA	NA	NA	NA	NA	NA	NA	Inf	Inf	14.8081
X590.307_2.59	590.307	2.59	NA	NA	NA	NA	NA	NA	NA	NA	NA	Inf	Inf
X600.328_2.68	600.328	2.68	PC 22:5;O	Spectral Match to 1-(9Z-Octadecenoyl)-sn-glycero-3-phosphocholine from NIST15	Glycerophospholipids [GP]	Glycerophosphocholines (PC)	0.93	10	77.9685	2.6652	NA	Inf	Inf
X606.411_3.02	606.411	3.02	LPC 23:2;O or LPC 23:2;O or PC O-23:2;O	Spectral Match to 1,2-Ditetradecanoyl-sn-glycero-3-phosphocholine from NIST15	Glycerophospholipids [GP]	Glycerophosphocholines (PC)	0.93	6	72.0969	3.13318	0	Inf	0.306317
X608.318_2.52	608.318	2.52	PC(2:0/5-iso PGF2VI) or PC(5-iso PGF2VI/2:0)	Spectral Match to 1-(9Z-Octadecenoyl)-sn-glycero-3-phosphocholine from NIST15	Oxidized phosphatidylcholines	Glycerophosphocholines (PC)	0.92	7	85.9589	2.30143	NA	NA	21.3077
X610.8_2.41	610.8	2.41	NA	NA	NA	NA	NA	NA	NA	NA	2.48596	4.63976	0.581135
X610.84_2.41	610.84	2.41	NA	NA	NA	NA	NA	NA	NA	NA	1.09263	4.36577	0.383922
X610.92_2.41	610.92	2.41	NA	NA	NA	NA	NA	NA	NA	NA	2.61964	3.11437	0.614757
X613.342_2.32	613.342	2.32	NA	NA	NA	NA	NA	NA	NA	NA	NA	Inf	0.207408
X616.835_2.35	616.835	2.35	NA	NA	NA	NA	NA	NA	NA	NA	NA	NA	0.369081
X629.935_2.31	629.935	2.31	NA	NA	NA	NA	NA	NA	NA	NA	NA	NA	0.451951
X635.256_2.48	635.256	2.48	NA	NA	NA	NA	NA	NA	NA	NA	Inf	Inf	1.40444
X635.497_2.69	635.497	2.69	NA	NA	NA	NA	NA	NA	NA	NA	NA	NA	0.0903318
X635.537_2.5	635.537	2.5	NA	NA	NA	NA	NA	NA	NA	NA	0	Inf	0.617774
X636.292_2.41	636.292	2.41	NA	NA	NA	NA	NA	NA	NA	NA	1.31708	1.61027	0.805809
X636.333_2.41	636.333	2.41	NA	NA	NA	NA	NA	NA	NA	NA	1.50218	4.13867	0.474727
X650.437_3.07	650.437	3.07	PC 25:1;O	Spectral Match to 1-(9Z-Octadecenoyl)-2-tetradecanoyl-sn-glycero-3-phosphocholine from NIST15	Glycerophospholipids [GP]	Glycerophosphocholines (PC)	0.93	7	82.1159	3.22859	0.888687	0.576188	0.526822
X663.87_2.41	663.87	2.41	NA	NA	NA	NA	NA	NA	NA	NA	1.77121	5.14222	0.654818
X664.087_6.01	664.087	6.01	NA	NA	NA	NA	NA	NA	NA	NA	Inf	Inf	2.50956
X664_2.41	664	2.41	NA	NA	NA	NA	NA	NA	NA	NA	1.89272	7.10801	0.719872
X675.54_3.54	675.54	3.54	SM 32:1;O2	Sphingomyelin (18:1/14:0)	Sphingolipids [SP]	Sphingomyelins (SM)	0.83	12	0.00476074	7.04736	0.865123	0.468031	0.846315
X687.039_2.43	687.039	2.43	NA	NA	NA	NA	NA	NA	NA	NA	NA	Inf	1.0501
X690.407_2.48	690.407	2.48	NA	NA	NA	NA	NA	NA	NA	NA	0.88867	6.13897	0.702967
X694.135_2.41	694.135	2.41	NA	NA	NA	NA	NA	NA	NA	NA	1.59702	5.17432	0.698427
X702.466_3.12	702.466	3.12	PC 29:3;O	Spectral Match to 1-(9Z-Octadecenoyl)-2-tetradecanoyl-sn-glycero-3-phosphocholine from NIST15	Glycerophospholipids [GP]	Glycerophosphocholines (PC)	0.92	9	30.0863	6.26361	0.24937	Inf	0.27875
X705.139_2.32	705.139	2.32	NA	NA	NA	NA	NA	NA	NA	NA	0.879158	0.839718	1.0006
X705.635_3.32	705.635	3.32	NA	NA	NA	NA	NA	NA	NA	NA	NA	Inf	Inf
X719.469_2.44	719.469	2.44	NA	NA	NA	NA	NA	NA	NA	NA	Inf	Inf	1.05775
X719.564_2.42	719.564	2.42	NA	NA	NA	NA	NA	NA	NA	NA	NA	0.0804004	2.45083
X722.063_2.58	722.063	2.58	NA	NA	NA	NA	NA	NA	NA	NA	Inf	NA	0.977763
X724.525_5.56	724.525	5.56	LPC 33:5, LPC O-33:6;O, PC O-33:5	Spectral Match to 1-(1Z-Octadecenyl)-2-(5Z,8Z,11Z,14Z-eicosatetraenoyl)-sn-glycero-3-phosphoethanolamine from NIST14	Glycerophospholipids [GP]	Glycerophosphocholines (PC)	0.76	12	28.0273	3.58854	8.88172	0.864794	Inf
X725.602_3.28	725.602	3.28	NA	NA	NA	NA	NA	NA	NA	NA	NA	NA	Inf
X729.142_2.42	729.142	2.42	NA	NA	NA	NA	NA	NA	NA	NA	NA	Inf	0.564736
X754.532_4.04	754.532	4.04	LPC 34:5;O or PC 34:4 or PC O-34:5;O	Spectral Match to 1-Octadecanoyl-2-octadecenoyl-sn-glycero-3-phosphocholine from NIST15	Glycerophospholipids [GP]	Glycerophosphocholines (PC)	0.86	10	56.0586	8.08442	0.477644	Inf	0.559766
X756.111_2.47	756.111	2.47	NA	NA	NA	NA	NA	NA	NA	NA	0.578776	4.88213	0.605617
X756.254_2.47	756.254	2.47	NA	NA	NA	NA	NA	NA	NA	NA	5.72273	1.61629	0.652649
X756.255_2.58	756.255	2.58	NA	NA	NA	NA	NA	NA	NA	NA	4.90148	30.5205	Inf
X763.449_5.77	763.449	5.77	NA	NA	NA	NA	NA	NA	NA	NA	0	1.31913	0.129476
X780.548_3.24	780.548	3.24	NA	NA	NA	NA	NA	NA	NA	NA	0.770202	Inf	5.60644
X788.609_3.42	788.609	3.42	PC 36:1 or PC O-36:2;O	Spectral Match to 1-Octadecanoyl-2-octadecenoyl-sn-glycero-3-phosphocholine from NIST15	Glycerophospholipids [GP]	Glycerophosphocholines (PC)	0.9	6	0.00231934	2.94104	Inf	0.0639397	4.34383
X810.597_5.56	810.597	5.56	PC 38:4 or PC O-38:5;O	Spectral Match to 1-Octadecanoyl-2-(5Z,8Z,11Z,14Z-eicosatetraenoyl)-sn-glycero-3-phosphocholine from NIST15	Glycerophospholipids [GP]	Glycerophosphocholines (PC)	0.94	8	0.00128174	1.58122	1.31812	Inf	0.868323
X835.86_2.48	835.86	2.48	NA	NA	NA	NA	NA	NA	NA	NA	0.567447	2.07369	0.710111
X835.913_2.47	835.913	2.47	NA	NA	NA	NA	NA	NA	NA	NA	5.75052	1.86618	0.819557
X846.545_3.12	846.545	3.12	PC(16:1/TXB2) or PC(16:1/6 keto-PGF1alpha)	Spectral Match to 1-Oleoyl-2-palmitoyl-sn-glycero-3-phosphocholine from NIST15	Glycerophospholipids [GP]	Glycerophosphocholines (PC)	0.91	10	85.9633	5.43382	NA	Inf	1.10188
X846.545_3.19	846.545	3.19	PC(16:1/TXB2) or PC(16:1/6 keto-PGF1alpha)	Spectral Match to 1-Oleoyl-2-palmitoyl-sn-glycero-3-phosphocholine from NIST15	Glycerophospholipids [GP]	Glycerophosphocholines (PC)	0.94	11	85.9633	5.43382	NA	Inf	0.32628
X847.94_2.42	847.94	2.42	NA	NA	NA	NA	NA	NA	NA	NA	1.13598	Inf	0.676267
X862.621_3.68	862.621	3.68	Hex2Cer 34:1;O2	C16 Lactosyl Ceramide (d18:1/16:0)	Sphingolipids [SP]	Ceramides (Cer)	0.76	9	0.0032959	3.82078	NA	Inf	Inf
X872.561_3.22	872.561	3.22	PC(PGF1alpha/DiMe(9,3)) or PC(DiMe(9,3)/PGF1alpha) or PC(TXB2/18:2)	Spectral Match to 1-Octadecanoyl-2-(5Z,8Z,11Z,14Z-eicosatetraenoyl)-sn-glycero-3-phosphocholine from NIST15	Glycerophospholipids [GP]	Glycerophosphocholines (PC)	0.95	11	61.9621	4.928	NA	Inf	0.717887
X881.962_2.48	881.962	2.48	NA	NA	NA	NA	NA	NA	NA	NA	2.65277	4.18837	0.592512
X882.24_2.47	882.24	2.47	NA	NA	NA	NA	NA	NA	NA	NA	1.13133	3.54911	0.722168
X934.019_2.47	934.019	2.47	NA	NA	NA	NA	NA	NA	NA	NA	2.58526	Inf	0.483266
X949.621_2.89	949.621	2.89	NA	NA	NA	NA	NA	NA	NA	NA	Inf	11.7	Inf
X973.621_2.89	973.621	2.89	NA	NA	NA	NA	NA	NA	NA	NA	NA	3.84674	Inf
X991.668_2.89	991.668	2.89	NA	NA	NA	NA	N/A	N/A	N/A	N/A	1.91602	3.86725	16.507
X992.332_2.47	992.332	2.47	NA	NA	NA	NA	N/A	N/A	N/A	N/A	6.78687	Inf	1.04203
X997.621_2.87	997.621	2.87	NA	NA	NA	NA	NA	NA	NA	NA	2.08795	1.0752	9.53832
