# Supplementary material for: Impact of Visceral Leishmaniasis on Local Organ Metabolism in Hamsters
Source: Metabolites. 2022 Aug 27;12(9):802. doi: 10.3390/metabo12090802 (PMC9506185; doi:10.3390/metabo12090802)
Supplement: Supplementary file 1 [file metabolites-12-00802-s001.zip › SI/Table S2.xlsx]

## Sheet: Sheet1
features	m/z	RT	Annotation	GNPS library match	Class	Subclass	Cosine Score	Numer of Shared Peaks	Mass Diff to Library Reference	ppm error	gut fold change (Ld/Naive)	liver fold change (Ld/Naive)	spleen fold change (Ld/Naive)
Perturbed metabolites in comon in gut, liver, and spleen
X147.029_0.32	147.029	0.32	Citramalate	Citramalate	Fatty Acyls	Fatty acids/esters (FA)	0.82	4	0.000900269	6.12303	0.683351	3.17175	3.08198
X530.302_2.89	530.302	2.89	NA	NA	NA	NA	NA	NA	NA	NA	2.00493	4.31364	2.80377								4
X181.965_0.25	181.965	0.25	NA	NA	NA	NA	NA	NA	NA	NA	1.40397	Inf	0.504174								3
X319.228_2.97	319.228	2.97	NA	NA	NA	NA	NA	NA	NA	NA	1.67597	5.97336	0.807405								7	77.7778
X243.966_0.31	243.966	0.31	NA	NA	NA	NA	NA	NA	NA	NA	1.25286	Inf	0.624004								2	22.2222
X452.279_2.88	452.279	2.88	LPE 16:0 or LPE O-16:1;O	Spectral Match to 1-Palmitoyl-2-hydroxy-sn-glycero-3-phosphoethanolamine from NIST14	Glycerophospholipids	Glycerophosphoethanolamines (PE)	0.94	6	0.000579834	1.28203	1.11255	5.40617	3.39535
X295.067_0.27	295.067	0.27	NA	NA	NA	NA	NA	NA	NA	NA	0.205975	Inf	1.22921
X303.05_0.39	303.05	0.39	NA	NA	NA	NA	NA	NA	NA	NA	2.79092	0.622889	0.191142
X305.047_0.4	305.047	0.4	NA	NA	NA	NA	NA	NA	NA	NA	4.30676	0.570418	0.176337
Perturbed metabolites in comon in gut and liver
X105.018_0.28	105.018	0.28	NA	NA	NA	NA	NA	NA	NA	NA	0.491451	0.157842	NA
X146.045_0.28	146.045	0.28	NA	NA	NA	NA	NA	NA	NA	NA	1.98141	2.14971	0.678996
X154.061_0.24	154.061	0.24	Histidine	Massbank:PR100495 L-Histidine|L-His|L-alpha-Amino-beta-imidazolepropionic Acid|Glyoxaline-5-alanine|(S)-2-Amino-3-(4-imidazolyl)propionic acid	Carboxylic acids and derivatives	Amino acids, peptides, and analogues	0.93	5	0.000595093	3.86268	1.03435	2.06931	0.887297
X156.924_0.3	156.924	0.3	NA	NA	NA	NA	NA	NA	NA	NA	1.84015	0.408942	0.409766
X173.009_0.26	173.009	0.26	NA	NA	NA	NA	NA	NA	NA	NA	0.657223	2.18446	0.964708
X175.024_0.3	175.024	0.3	Ascorbic acid	Ascorbic acid	Dihydrofurans	Furanones	0.95	5	0.000198364	1.13335	0.486866	0.286324	8.64358
X187.041_0.28	187.041	0.28	NA	NA	NA	NA	NA	NA	NA	NA	1.65875	3.54966	0.984284
X189.057_0.26	189.057	0.26	NA	NA	NA	NA	NA	NA	NA	NA	0.260736	3.75933	0.834281
X219.014_0.25	219.014	0.25	NA	NA	NA	NA	NA	NA	NA	NA	0.640372	Inf	1.13427
X228.064_0.23	228.064	0.23	NA	NA	NA	NA	NA	NA	NA	NA	2.64846	Inf	1.40944
X251.989_0.23	251.989	0.23	NA	NA	NA	NA	NA	NA	NA	NA	0.428504	Inf	1.18251
X263.041_0.27	263.041	0.27	NA	NA	NA	NA	NA	NA	NA	NA	0.651238	9.75488	1.47133
X267.073_0.39	267.073	0.39	Inosine	inosine	Purine nucleosides	NA	0.96	4	0.000488281	1.82827	2.66895	0.614343	0.293347
X283.083_2.26	283.083	2.26	p-Cresol glucuronide	Spectral Match to Phenyl glucuronide from NIST14	Organooxygen compounds	Carbohydrates and carbohydrate conjugates	0.89	6	14.0156	4.23906	0.457625	0.0438528	Inf
X309.207_2.88	309.207	2.88	NA	NA	NA	NA	NA	NA	NA	NA	0	33.3565	2.14083
X325.202_2.71	325.202	2.71	NA	NA	NA	NA	NA	NA	NA	NA	0.0612253	Inf	2.0648
X327.218_2.64	327.218	2.64	NA	NA	NA	NA	NA	NA	NA	NA	0.0592171	Inf	2.39029
X329.233_2.58	329.233	2.58	FA 18:1;O3	Massbank:PR309108 FA 18:1+3O	Fatty Acyls [FA]	Fatty acids/esters (FA)	0.73	7	0.00241089	7.32279	0.386476	3.57177	1.33076
X368.148_2.25	368.148	2.25	NA	NA	NA	NA	NA	NA	NA	NA	3.00281	Inf	1.27178
X369.228_2.53	369.228	2.53	Thromboxane B2	Massbank:IA000455 TXB3	Fatty Acyls	Eicosanoids	0.87	6	2.01529	0.812507	1.32541	Inf	1.46297
X502.295_2.88	502.295	2.88	LPE 20:3 or LPE O-20:4;O 0r PE O-20:3	Spectral Match to 1-(9Z-Octadecenoyl)-sn-glycero-3-phosphoethanolamine from NIST14	Glycerophospholipids [GP]	Glycerophosphoethanolamines (PE)	0.71	11	21.9873	3.18538	0.208546	0.164092	4.4044
X526.351_2.92	526.351	2.92	NA	NA	NA	NA	NA	NA	NA	NA	2.52621	Inf	2.08587
X530.279_2.63	530.279	2.63	NA	NA	NA	NA	NA	NA	NA	NA	7.10897	Inf	Inf
Perturbed metabolites in comon in gut and spleen
X171.006_0.3	171.006	0.3	NA	NA	NA	NA	NA	NA	NA	NA	0.480725	0.312303	1.44076
X174.04_0.35	174.04	0.35	Acetyl aspartic acid	N-ACETYL-L-ASPARTIC ACID	Carboxylic acids and derivatives	Amino acids, peptides, and analogues	0.93	6	0.000106812	0.613718	0.919914	NA	0.769216
X197.808_0.44	197.808	0.44	NA	NA	NA	NA	NA	NA	NA	NA	1.98417	0.331064	0.526931
X218.103_0.79	218.103	0.79	Pantothenate	Massbank:LU087053 Pantothenate|Pantothenic acid|3-[[(2R)-2,4-dihydroxy-3,3-dimethylbutanoyl]amino]propanoic acid	Organooxygen compounds	Alcohols and polyols	0.98	7	0.000106812	0.48973	0.491397	0.773798	0.506686
X249.003_0.38	249.003	0.38	NA	NA	NA	NA	NA	NA	NA	NA	0.639392	3.48389	2.73885
X251.129_2.62	251.129	2.62	NA	NA	NA	NA	NA	NA	NA	NA	12.8535	4.31838	0.274356
X267.073_0.26	267.073	0.26	Inosine	INOSINE	Purine nucleosides	NA	0.97	7	0.000396729	1.48547	2.84326	0.625414	0.210591
X271.004_0.29	271.004	0.29	NA	NA	NA	NA	NA	NA	NA	NA	1.39075	NA	0.472123
X289.068_0.27	289.068	0.27	NA	NA	NA	NA	NA	NA	NA	NA	0.913524	0.388424	0.222104
X293.212_2.89	293.212	2.89	NA	NA	NA	NA	NA	NA	NA	NA	0.00574904	Inf	0.0269523
X303.051_0.28	303.051	0.28	NA	NA	NA	NA	NA	NA	NA	NA	3.24312	0.303341	0.481478
X321.063_0.3	321.063	0.3	NA	NA	NA	NA	NA	NA	NA	NA	0	1.39306	0.738442
X333.207_2.62	333.207	2.62	NA	NA	NA	NA	NA	NA	NA	NA	1.82855	NA	0.261724
X365.05_0.4	365.05	0.4	NA	NA	NA	NA	NA	NA	NA	NA	2.72261	0.921306	0.232017
X368.077_0.28	368.077	0.28	NA	NA	NA	NA	NA	NA	NA	NA	20.4663	Inf	0.05354
X414.213_2.62	414.213	2.62	NA	NA	NA	NA	NA	NA	NA	NA	1.48038	NA	0.251501
X419.205_2.62	419.205	2.62	NA	NA	NA	NA	NA	NA	NA	NA	3.01859	NA	0.243632
X612.331_2.85	612.331	2.85	NA	NA	NA	NA	NA	NA	NA	NA	2.69285	0.349519	10.7153
X1019.612_2.85	1019.61	2.85	NA	NA	NA	NA	NA	NA	NA	NA	1.53728	0.458262	22.7254
Perturbed metabolites in comon in liver and spleen
X102.055_0.28	102.055	0.28	NA	NA	NA	NA	NA	NA	NA	NA	0.986227	8.4804	0.720847
X104.034_0.24	104.034	0.24	NA	NA	NA	NA	NA	NA	NA	NA	1.03723	2.73643	1.24041
X132.029_0.29	132.029	0.29	NA	NA	NA	NA	NA	NA	NA	NA	0.89526	4.57776	0.866352
X140.011_0.28	140.011	0.28	NA	NA	NA	NA	NA	NA	NA	NA	0.994966	11.4723	0.50372
X179.056_0.23	179.056	0.23	NA	NA	NA	NA	NA	NA	NA	NA	0.909722	0.594534	0.443943
X189.04_0.27	189.04	0.27	NA	NA	NA	NA	NA	NA	NA	NA	0.614575	Inf	2.74015
X191.994_0.23	191.994	0.23	NA	NA	NA	NA	NA	NA	NA	NA	1.11348	Inf	0.669262
X194.946_0.53	194.946	0.53	NA	NA	NA	NA	NA	NA	NA	NA	2.00575	0.404621	2.213
X205.035_0.25	205.035	0.25	NA	NA	NA	NA	NA	NA	NA	NA	0.640899	3.48466	1.23304
X221.984_0.33	221.984	0.33	NA	NA	NA	NA	NA	NA	NA	NA	1.1678	Inf	0.731139
X231.031_0.31	231.031	0.31	NA	NA	NA	NA	NA	NA	NA	NA	1.3542	4.33677	1.3595
X237.988_0.31	237.988	0.31	NA	NA	NA	NA	NA	NA	NA	NA	0.274756	Inf	1.01423
X247.063_0.27	247.063	0.27	NA	NA	NA	NA	NA	NA	NA	NA	1.3232	Inf	2.71416
X279.039_0.28	279.039	0.28	NA	NA	NA	NA	NA	NA	NA	NA	1.17253	0.217519	0.303514
X280.036_0.3	280.036	0.3	NA	NA	NA	NA	NA	NA	NA	NA	Inf	Inf	2.12034
X281.036_0.28	281.036	0.28	NA	NA	NA	NA	NA	NA	NA	NA	1.17766	0.195385	0.222038
X284.099_0.23	284.099	0.23	NA	NA	NA	NA	NA	NA	NA	NA	0.756861	1.83806	0.273573
X291.053_0.32	291.053	0.32	NA	NA	NA	NA	NA	NA	NA	NA	0.594224	Inf	Inf
X295.228_2.94	295.228	2.94	NA	NA	NA	NA	NA	NA	NA	NA	0.478172	7.67169	0.583893
X298.114_0.24	298.114	0.24	NA	NA	NA	NA	NA	NA	NA	NA	0.38194	1.9842	0.409226
X310.115_0.27	310.115	0.27	NA	NA	NA	NA	NA	NA	NA	NA	1.12704	2.60211	1.94261
X317.212_3.03	317.212	3.03	HEPE	Massbank:IA000189 5-HpETE	Fatty Acyls	Eicosanoids	0.71	6	18.0107	0.945741	NA	Inf	Inf
X335.223_2.87	335.223	2.87	NA	NA	NA	NA	NA	NA	NA	NA	1.36094	Inf	1.4596
X337.095_0.24	337.095	0.24	NA	NA	NA	NA	NA	NA	NA	NA	0.132643	Inf	1.69273
X341.039_0.37	341.039	0.37	NA	NA	NA	NA	NA	NA	NA	NA	0.436788	0.0837085	0.054724
X359.223_2.86	359.223	2.86	NA	NA	NA	NA	NA	NA	NA	NA	NA	Inf	Inf
X375.218_2.71	375.218	2.71	NA	NA	NA	NA	NA	NA	NA	NA	NA	Inf	0.175806
X383.208_2.54	383.208	2.54	NA	NA	NA	NA	NA	NA	NA	NA	NA	Inf	Inf
X426.191_2.23	426.191	2.23	NA	NA	NA	NA	NA	NA	NA	NA	1.85712	0.155997	1.6743
X436.284_2.93	436.284	2.93	NA	NA	NA	NA	NA	NA	NA	NA	1.17728	Inf	7.59714
X450.263_2.82	450.263	2.82	PE 16:1 or LPE O-16:2;O	Spectral Match to 1-(9Z-Octadecenoyl)-sn-glycero-3-phosphoethanolamine from NIST14	Glycerophospholipids	Glycerophosphoethanolamines (PE)	0.97	7	28.031	0.88837	0.671594	4.81905	2.91029
X456.201_2.26	456.201	2.26	NA	NA	NA	NA	NA	NA	NA	NA	2.78228	Inf	3.31645
X464.315_2.95	464.315	2.95	NA	NA	NA	NA	NA	NA	NA	NA	3.05178	Inf	35.6053
X476.278_2.84	476.278	2.84	NA	NA	NA	NA	NA	NA	NA	NA	0.76149	0.517007	3.11144
X478.294_2.91	478.294	2.91	LPE 18:1 or LPE O-18:2;O	Spectral Match to 1-(9Z-Octadecenoyl)-sn-glycero-3-phosphoethanolamine from NIST15	Glycerophospholipids	Glycerophosphoethanolamines (PE)	0.97	7	0.000305176	0.638051	0.937563	2.47611	2.06153
X480.31_3	480.31	3	LPE 18:0 or LPE O-18:1;O	Spectral Match to 1-Stearoyl-2-hydroxy-sn-glycero-3-phosphoethanolamine from NIST15	Glycerophospholipids	Glycerophosphoethanolamines (PE)	0.87	4	0	0	1.04329	2.88545	3.7664
X492.273_2.65	492.273	2.65	NA	NA	NA	NA	NA	NA	NA	NA	NA	22.9458	3.61519
X508.268_2.56	508.268	2.56	NA	NA	NA	NA	NA	NA	NA	NA	NA	Inf	2.78171
X512.299_2.78	512.299	2.78	NA	NA	NA	NA	NA	NA	NA	NA	Inf	10.921	37.8927
X524.278_2.84	524.278	2.84	NA	NA	NA	NA	NA	NA	NA	NA	1.59015	0.183845	1.33836
X526.315_2.83	526.315	2.83	NA	NA	NA	NA	NA	NA	NA	NA	1.46049	4.21085	2.52604
X538.315_2.81	538.315	2.81	NA	NA	NA	NA	NA	NA	NA	NA	1.21947	2.79062	5.35108
X540.331_2.88	540.331	2.88	NA	NA	NA	NA	NA	NA	NA	NA	1.41829	1.86375	2.08867
X548.297_3.01	548.297	3.01	PE 21:2;O	Spectral Match to 1-Stearoyl-2-hydroxy-sn-glycero-3-phosphoethanolamine from NIST14/PS(20:2(11Z,14Z)	Glycerophospholipids	Glycerophosphoethanolamines (PE)	0.7	4	67.9874	3.28288	1.32729	7.54781	Inf
X552.367_2.95	552.367	2.95	NA	NA	NA	NA	NA	NA	NA	NA	1.1993	Inf	2.404
X578.31_2.68	578.31	2.68	NA	NA	NA	NA	NA	NA	NA	NA	NA	Inf	41.4822
X580.326_2.66	580.326	2.66	NA	NA	NA	NA	NA	NA	NA	NA	NA	8.65518	10.4183
X594.305_2.62	594.305	2.62	NA	NA	NA	NA	NA	NA	NA	NA	NA	Inf	Inf
X596.321_2.56	596.321	2.56	NA	NA	NA	NA	NA	NA	NA	NA	NA	Inf	7.3393
X614.347_2.89	614.347	2.89	NA	NA	NA	NA	NA	NA	NA	NA	NA	0.0397156	Inf
X647.327_2.21	647.327	2.21	NA	NA	NA	NA	NA	NA	NA	NA	Inf	Inf	Inf
X664.42_2.98	664.42	2.98	NA	NA	NA	NA	NA	NA	NA	NA	NA	0	0.196602
X1035.665_2.88	1035.66	2.88	NA	NA	NA	NA	NA	NA	NA	NA	2.06448	3.97019	7.03217
X1083.664_2.84	1083.66	2.84	NA	NA	NA	NA	NA	NA	NA	NA	Inf	0.72078	Inf
Purturebed metabolites in gut
X132.867_3.48	132.867	3.48	NA	NA	NA	NA	NA	NA	NA	NA	0.0362694	Inf	Inf
X134.864_3.49	134.864	3.49	NA	NA	NA	NA	NA	NA	NA	NA	0.0478085	Inf	Inf
X134.894_0.38	134.894	0.38	NA	NA	NA	NA	NA	NA	NA	NA	2.29876	0.633107	0.550813
X136.862_3.52	136.862	3.52	NA	NA	NA	NA	NA	NA	NA	NA	0.0378173	NA	Inf
X136.891_0.44	136.891	0.44	NA	NA	NA	NA	NA	NA	NA	NA	5.11282	0.620824	0.178779
X144.923_3.44	144.923	3.44	NA	NA	NA	NA	NA	NA	NA	NA	0.102424	0.786733	Inf
X153.868_0.9	153.868	0.9	NA	NA	NA	NA	NA	NA	NA	NA	1.59541	0.0938151	0.530479
X154.927_0.28	154.927	0.28	NA	NA	NA	NA	NA	NA	NA	NA	0.393458	0.398051	0.744545
X155.865_0.81	155.865	0.81	NA	NA	NA	NA	NA	NA	NA	NA	2.61047	0	0.602863
X162.838_0.47	162.838	0.47	NA	NA	NA	NA	NA	NA	NA	NA	0.644899	0.137111	0.680317
X165.04_0.3	165.04	0.3	NA	NA	NA	NA	NA	NA	NA	NA	0.294314	2.08418	1.19715
X191.073_0.24	191.073	0.24	NA	NA	NA	NA	NA	NA	NA	NA	0	NA	NA
X196.134_2.27	196.134	2.27	NA	NA	NA	NA	NA	NA	NA	NA	0.0637465	NA	NA
X213.049_0.23	213.049	0.23	NA	NA	NA	NA	NA	NA	NA	NA	1.6124	1.8267	0.94676
X218.035_0.3	218.035	0.3	NA	NA	NA	NA	NA	NA	NA	NA	1.8242	NA	1.44252
X233.154_2.98	233.154	2.98	NA	NA	NA	NA	NA	NA	NA	NA	0.0969506	NA	NA
X241.012_0.29	241.012	0.29	Inositol cyclic phosphate	Sedoheptulose 7-phosphate(S7P)	Organooxygen compounds/ Organic phosphoric acids and derivatives	Carbohydrates and carbohydrate conjugates	0.86	4	48.0222	2.90443	0.616534	2.13982	0.914621
X243.009_0.29	243.009	0.29	NA	NA	NA	NA	NA	NA	NA	NA	0.702928	Inf	0.92109
X260.096_2.18	260.096	2.18	NA	NA	NA	NA	NA	NA	NA	NA	0	NA	NA
X261.02_0.28	261.02	0.28	NA	NA	NA	NA	NA	NA	NA	NA	0.466696	Inf	0.970866
X261.134_2.34	261.134	2.34	FA 12:1;O4	9-(2,3-dihydroxypropoxy)-9-oxononanoic acid	Fatty Acyls	Fatty acids and conjugates	0.92	6	0.000305176	1.16866	0	1.03017	0.0702362
X266.005_0.31	266.005	0.31	NA	NA	NA	NA	NA	NA	NA	NA	0.892187		Inf
X274.112_2.26	274.112	2.26	NA	NA	NA	NA	NA	NA	NA	NA	0.458882	Inf	0.625054
X279.089_0.25	279.089	0.25	NA	NA	NA	NA	NA	NA	NA	NA	0.181571	1.74115	0.0427266
X288.128_2.37	288.128	2.37	NA	NA	NA	NA	NA	NA	NA	NA	0	NA	NA
X296.094_2.27	296.094	2.27	NA	NA	NA	NA	NA	NA	NA	NA	0	NA	NA
X297.243_2.98	297.243	2.98	NA	NA	NA	NA	NA	NA	NA	NA	0	0.659526	NA
X300.2_2.89	300.2	2.89	NA	NA	NA	NA	NA	NA	NA	NA	0.0600488	AN	NA
X302.143_2.4	302.143	2.4	NA	NA	NA	NA	NA	NA	NA	NA	0.28929	AN	NA
X309.207_2.76	309.207	2.76	NA	NA	NA	NA	NA	NA	NA	NA	0	Inf	0
X313.238_2.81	313.238	2.81	NA	NA	NA	NA	NA	NA	NA	NA	0.263658	0.783902	3.84803
X314.143_2.44	314.143	2.44	NA	NA	NA	NA	NA	NA	NA	NA	0.304162	NA	NA
X327.218_2.84	327.218	2.84	NA	NA	NA	NA	NA	NA	NA	NA	0	Inf	Inf
X329.047_2.82	329.047	2.82	NA	NA	NA	NA	NA	NA	NA	NA	0.123911	0.805519	2.33297
X336.887_0.47	336.887	0.47	NA	NA	NA	NA	NA	NA	NA	NA	Inf	NA	NA
X341.943_0.35	341.943	0.35	NA	NA	NA	NA	NA	NA	NA	NA	1.10248	Inf	0.238392
X344.077_0.4	344.077	0.4	NA	NA	NA	NA	NA	NA	NA	NA	Inf	Inf	1.11627
X348.149_2.24	348.149	2.24	NA	NA	NA	NA	NA	NA	NA	NA	0	NA	NA
X355.159_3.28	355.159	3.28	NA	NA	NA	NA	NA	NA	NA	NA	0	0.985994	Inf
X363.216_2.94	363.216	2.94	NA	NA	NA	NA	NA	NA	NA	NA	0	NA	0
X375.053_2.82	375.053	2.82	NA	NA	NA	NA	NA	NA	NA	NA	0.162832	0.861447	1.65194
X379.159_3.22	379.159	3.22	NA	NA	NA	NA	NA	NA	NA	NA	0.0338438	Inf	Inf
X381.174_3.32	381.174	3.32	NA	NA	NA	NA	NA	NA	NA	NA	0	Inf	Inf
X384.936_0.23	384.936	0.23	NA	NA	NA	NA	NA	NA	NA	NA	1.93038	0	NA
X427.262_2.83	427.262	2.83	NA	NA	NA	NA	NA	NA	NA	NA	0	NA	NA
X430.227_2.54	430.227	2.54	NA	NA	NA	NA	NA	NA	NA	NA	0.0407429	NA	NA
X446.291_2.67	446.291	2.67	NA	NA	NA	NA	NA	NA	NA	NA	0.44045	0.405283	NA
X448.307_2.69	448.307	2.69	NA	NA	NA	NA	NA	NA	NA	NA	0.226358	0.458251	0.270922
X451.27_2.61	451.27	2.61	NA	NA	NA	NA	NA	NA	NA	NA	0.498131	NA	NA
X459.273_2.82	459.273	2.82	NA	NA	NA	NA	NA	NA	NA	NA	0.255522	NA	NA
X462.286_2.55	462.286	2.55	NA	NA	NA	NA	NA	NA	NA	NA	0.751904	0.719326	NA
X491.211_2.82	491.211	2.82	NA	NA	NA	NA	NA	NA	NA	NA	0.0573846	NA	NA
X532.289_2.57	532.289	2.57	NA	NA	NA	NA	NA	NA	NA	NA	0.0874406	0.4392	NA
X580.495_3.87	580.495	3.87	NA	NA	NA	NA	NA	NA	NA	NA	0.862068	NA	NA
X582.511_4.01	582.511	4.01	NA	NA	NA	NA	NA	NA	NA	NA	4.7369	Inf	Inf
X608.319_2.88	608.319	2.88	NA	NA	NA	NA	NA	NA	NA	NA	1.7605	1.33159	1.26982
X616.292_2.52	616.292	2.52	NA	NA	NA	NA	NA	NA	NA	NA	0	NA	NA
X783.579_2.81	783.579	2.81	NA	NA	NA	NA	NA	NA	NA	NA	0.12537	NA	NA
X805.56_2.81	805.56	2.81	NA	NA	NA	NA	NA	NA	NA	NA	0.143472	NA	NA
X821.556_2.81	821.556	2.81	NA	NA	NA	NA	NA	NA	NA	NA	0.115724	NA	NA
X886.619_2.88	886.619	2.88	NA	NA	NA	NA	NA	NA	NA	NA	0.10945	NA	NA
X892.572_2.84	892.572	2.84	NA	NA	NA	NA	NA	NA	NA	NA	0.114355	NA	NA
X910.619_2.84	910.619	2.84	NA	NA	NA	NA	NA	NA	NA	NA	0.142964	NA	NA
Perturbed metabolites in liver
X103.039_0.42	103.039	0.42	NA	NA	NA	NA	NA	NA	NA	NA	0.187873	2.37399	2.25996
X111.019_0.26	111.019	0.26	NA	NA	NA	NA	NA	NA	NA	NA	1.02382	5.23615	1.03599
X118.05_0.24	118.05	0.24	NA	NA	NA	NA	NA	NA	NA	NA	0.970505	2.97935	1.20089
X124.007_0.24	124.007	0.24	Taurine	Taurine	Organic sulfonic acids and derivatives	Organosulfonic acids and derivatives	0.96	4	0.00050354	4.06058	2.48719	1.96613	Inf
X128.959_0.23	128.959	0.23	NA	NA	NA	NA	NA	NA	NA	NA	1.37513	3.08467	1.05238
X129.055_2.16	129.055	2.16	NA	NA	NA	NA	NA	NA	NA	NA	1.21226	Inf	Inf
X134.017_0.31	134.017	0.31	NA	NA	NA	NA	NA	NA	NA	NA	0.966911	1.56358	1.99203
X142.998_0.28	142.998	0.28	NA	NA	NA	NA	NA	NA	NA	NA	0.879037	2.11017	1.06743
X143.034_0.23	143.034	0.23	NA	NA	NA	NA	NA	NA	NA	NA	0	0.46626	0
X176.935_0.43	176.935	0.43	NA	NA	NA	NA	NA	NA	NA	NA	2.40808	14.7374	0.396159
X196.894_0.62	196.894	0.62	NA	NA	NA	NA	NA	NA	NA	NA	0.711068	0.417259	0.704098
X199.805_0.43	199.805	0.43	NA	NA	NA	NA	NA	NA	NA	NA	5.07831	0.117205	0.94425
X201.038_0.27	201.038	0.27	NA	NA	NA	NA	NA	NA	NA	NA	1.27373	2.66437	1.2115
X207.968_0.23	207.968	0.23	NA	NA	NA	NA	NA	NA	NA	NA	0.551669	Inf	0.823608
X211.134_2.72	211.134	2.72	NA	NA	NA	NA	NA	NA	NA	NA	0.19233	Inf	0.712769
X231.123_2.43	231.123	2.43	NA	NA	NA	NA	NA	NA	NA	NA	NA	1.45422	NA
X242.176_2.57	242.176	2.57	NA	NA	NA	NA	NA	NA	NA	NA	0.73887	0.65074	0.31308
X247.04_0.27	247.04	0.27	NA	NA	NA	NA	NA	NA	NA	NA	0.46506	0.0127105	NA
X257.043_0.4	257.043	0.4	NA	NA	NA	NA	NA	NA	NA	NA	Inf	Inf	1.48512
X275.022_0.34	275.022	0.34	NA	NA	NA	NA	NA	NA	NA	NA	NA	12.1783	Inf
X277.033_0.28	277.033	0.28	NA	NA	NA	NA	NA	NA	NA	NA	NA	0.543471	0.0282815
X277.144_2.71	277.144	2.71	NA	NA	NA	NA	NA	NA	NA	NA	NA	Inf	NA
X283.191_2.8	283.191	2.8	NA	NA	NA	NA	NA	NA	NA	NA	NA	0	NA
X289.033_0.54	289.033	0.54	Sedoheptulose phosphate	Massbank:PR100776 D-Mannose-6-phosphate|Man-6P|6-phosphono-D-mannopyr	Organooxygen compounds	Carbohydrates and carbohydrate conjugates	0.91	4	30.0111	1.72991	1.9714	0.224378	0.721097
X295.228_3.03	295.228	3.03	NA	NA	NA	NA	NA	NA	NA	NA	NA	0.0683922	NA
X296.021_0.33	296.021	0.33	NA	NA	NA	NA	NA	NA	NA	NA	NA	Inf	NA
X307.08_0.34	307.08	0.34	NA	NA	NA	NA	NA	NA	NA	NA	NA	0	NA
X311.223_2.81	311.223	2.81	NA	NA	NA	NA	NA	NA	NA	NA	0.226667	7.91824	3.15998
X311.223_2.85	311.223	2.85	NA	NA	NA	NA	NA	NA	NA	NA	0.262546	1.93826	0.78601
X317.176_2.8	317.176	2.8	NA	NA	NA	NA	NA	NA	NA	NA	NA	Inf	NA
X335.079_0.26	335.079	0.26	NA	NA	NA	NA	NA	NA	NA	NA	0.230216	Inf	1.29301
X343.02_0.51	343.02	0.51	NA	NA	NA	NA	NA	NA	NA	NA	NA	0	NA
X343.228_2.96	343.228	2.96	NA	NA	NA	NA	NA	NA	NA	NA	1.72748	6.62933	0.83226
X349.202_2.8	349.202	2.8	NA	NA	NA	NA	NA	NA	NA	NA	NA	Inf	4.89447
X351.218_2.74	351.218	2.74	NA	NA	NA	NA	NA	NA	NA	NA	NA	Inf	Inf
X357_0.4	357	0.4	NA	NA	NA	NA	NA	NA	NA	NA	0.716795	Inf	0.813882
X367.213_2.61	367.213	2.61	NA	NA	NA	NA	NA	NA	NA	NA	0.357718	Inf	Inf
X370.164_2.24	370.164	2.24	NA	NA	NA	NA	NA	NA	NA	NA	NA	0	NA
X377.233_2.67	377.233	2.67	Dhv-PGE2	Massbank:IA000118 PGD2-[d4]	Fatty Acyls	Eicosanoids	0.91	4	21.9905	0.530177	Inf	Inf	0.456145
X386.034_0.39	386.034	0.39	NA	NA	NA	NA	NA	NA	NA	NA	NA	Inf	Inf
X391.213_2.56	391.213	2.56	NA	NA	NA	NA	NA	NA	NA	NA	NA	Inf	NA
X393.229_2.61	393.229	2.61	NA	NA	NA	NA	NA	NA	NA	NA	NA	Inf	0.511881
X395.244_2.75	395.244	2.75	NA	NA	NA	NA	NA	NA	NA	NA	1.07519	0.279602	1.32589
X415.076_0.37	415.076	0.37	NA	NA	NA	NA	NA	NA	NA	NA	NA	0	NA
X433.333_3.23	433.333	3.23	NA	NA	NA	NA	NA	NA	NA	NA	3.36132	0.200305	0.919591
X434.159_2.35	434.159	2.35	NA	NA	NA	NA	NA	NA	NA	NA	NA	0	Inf
X438.263_2.83	438.263	2.83	LPE 15:0 or LPE O-15:1;O	Spectral Match to 1-(9Z-Octadecenoyl)-sn-glycero-3-phosphoethanolamine from NIST14	Glycerophospholipids	Glycerophosphoethanolamines (PE)	0.93	6	40.0314	0.912694	NA	Inf	NA
X439.086_0.36	439.086	0.36	NA	NA	NA	NA	NA	NA	NA	NA	Inf	0.228433	NA
X458.217_2.24	458.217	2.24	NA	NA	NA	NA	NA	NA	NA	NA	NA	0	NA
X462.192_2.29	462.192	2.29	4-Hydroxynonenal glutathione	Massbank:PR100746 S-Lactoylglutathione|S-Pyruvoylglutathione|S-Pyruvylglutathione	Carboxylic acids and derivatives	Amino acids, peptides, and analogues	0.81	11	84.0952	2.16361	1.29697	7.33026	0.724239
X466.221_2.38	466.221	2.38	NA	NA	NA	NA	NA	NA	NA	NA	NA	0.0373213	NA
X466.294_2.94	466.294	2.94	LPE 17:0 or LPE 0 - 17:1;0	Spectral Match to 1-(9Z-Octadecenoyl)-sn-glycero-3-phosphoethanolamine from NIST15	Glycerophospholipids	Glycerophosphoethanolamines (PE)	0.89	4	12	0.214457	0.680313	3.80249	4.80596
X471.242_3.09	471.242	3.09	NA	NA	NA	NA	NA	NA	NA	NA	0.147243	0	NA
X495.102_2.15	495.102	2.15	NA	NA	NA	NA	NA	NA	NA	NA	NA	0.268157	NA
X498.248_2.38	498.248	2.38	NA	NA	NA	NA	NA	NA	NA	NA	NA	0	NA
X511.303_2.69	511.303	2.69	NA	NA	NA	NA	NA	NA	NA	NA	0.0499426	0.249141	NA
X513.123_0.33	513.123	0.33	NA	NA	NA	NA	NA	NA	NA	NA	NA	0.077559	NA
X520.268_2.89	520.268	2.89	NA	NA	NA	NA	NA	NA	NA	NA	Inf	2.05805	0.407993
X522.262_2.8	522.262	2.8	NA	NA	NA	NA	NA	NA	NA	NA	NA	0	NA
X526.294_2.87	526.294	2.87	NA	NA	NA	NA	NA	NA	NA	NA	0.823832	0.186073	0.845259
X532.268_2.65	532.268	2.65	NA	NA	NA	NA	NA	NA	NA	NA	2.30004	Inf	0.813375
X536.3_2.87	536.3	2.87	NA	NA	NA	NA	NA	NA	NA	NA	NA	0.211209	Inf
X548.232_2.69	548.232	2.69	NA	NA	NA	NA	NA	NA	NA	NA	0	0.238051	NA
X548.263_2.58	548.263	2.58	NA	NA	NA	NA	NA	NA	NA	NA	NA	Inf	0.82607
X554.137_0.39	554.137	0.39	NA	NA	NA	NA	NA	NA	NA	NA	NA	0.3276	NA
X568.269_5.77	568.269	5.77	NA	NA	NA	NA	NA	NA	NA	NA	Inf	0.313095	8.42452
X606.379_3.08	606.379	3.08	NA	NA	NA	NA	NA	NA	NA	NA	NA	0.0623619	Inf
X615.348_2.19	615.348	2.19	NA	NA	NA	NA	NA	NA	NA	NA	0.678116	Inf	NA
X624.353_2.94	624.353	2.94	NA	NA	NA	NA	NA	NA	NA	NA	NA	0.21967	0.35748
X632.27_2.13	632.27	2.13	NA	NA	NA	NA	NA	NA	NA	NA	NA	Inf	NA
X649.101_0.25	649.101	0.25	NA	NA	NA	NA	NA	NA	NA	NA	NA	2.46351	NA
X652.384_3.01	652.384	3.01	NA	NA	NA	NA	NA	NA	NA	NA	NA	0	1.00811
X662.332_2.81	662.332	2.81	NA	NA	NA	NA	NA	NA	NA	NA	NA	0.0454288	NA
X666.4_3.06	666.4	3.06	NA	NA	NA	NA	NA	NA	NA	NA	0	0.22331	0.184842
X682.431_2.97	682.431	2.97	NA	NA	NA	NA	NA	NA	NA	NA	NA	0	0.632595
X686.332_2.81	686.332	2.81	NA	NA	NA	NA	NA	NA	NA	NA	NA	0.0169883	NA
X710.463_3.08	710.463	3.08	NA	NA	NA	NA	NA	NA	NA	NA	NA	0	NA
X722.463_3.18	722.463	3.18	NA	NA	NA	NA	NA	NA	NA	NA	NA	0.0320053	0.444603
X724.442_3.1	724.442	3.1	NA	NA	NA	NA	NA	NA	NA	NA	NA	0	0
X740.524_5.57	740.524	5.57	PE 36:4	Massbank:LQB00209 PE 36:4	Glycerophospholipids	Glycerophosphoethanolamines (PE)	0.7	4	0.00439453	5.93439	NA	0	NA
X743.408_2.2	743.408	2.2	NA	NA	NA	NA	NA	NA	NA	NA	NA	Inf	NA
X762.509_4.05	762.509	4.05	NA	NA	NA	NA	NA	NA	NA	NA	NA	0	NA
X834.553_3.25	834.553	3.25	NA	NA	NA	NA	NA	NA	NA	NA	NA	Inf	1.63758
X897.622_2.69	897.622	2.69	NA	NA	NA	NA	NA	NA	NA	NA	0.00502118	0.170583	NA
X905.565_2.89	905.565	2.89	NA	NA	NA	NA	NA	NA	NA	NA	NA	Inf	NA
X947.612_2.89	947.612	2.89	NA	NA	NA	NA	NA	NA	NA	NA	0.87485	11.016	Inf
X961.627_3.01	961.627	3.01	NA	NA	NA	NA	NA	NA	NA	NA	0	Inf	Inf
X973.627_2.91	973.627	2.91	NA	NA	NA	NA	NA	NA	NA	NA	NA	12.7519	Inf
X1033.618_2.84	1033.62	2.84	NA	NA	NA	NA	NA	NA	NA	NA	0	12.4424	NA
X1043.611_2.85	1043.61	2.85	NA	NA	NA	NA	NA	NA	NA	NA	Inf	0.173425	10.0785
X1067.611_2.84	1067.61	2.84	NA	NA	NA	NA	NA	NA	NA	NA	NA	0.12947	NA
X1400.894_2.89	1400.89	2.89	NA	NA	NA	NA	NA	NA	NA	NA	NA	Inf	NA
Perturbed metabolites in spleen
X129.019_0.57	129.019	0.57	NA	NA	NA	NA	NA	NA	NA	NA	NA	Inf	38.1994
X129.019_0.29	129.019	0.29	NA	NA	NA	NA	NA	NA	NA	NA	0.475577	0.967064	0.593905
X131.034_0.66	131.034	0.66	NA	NA	NA	NA	NA	NA	NA	NA	NA	7.14763	Inf
X132.946_0.35	132.946	0.35	NA	NA	NA	NA	NA	NA	NA	NA	0.958513	0.877053	0.759385
X149.045_0.24	149.045	0.24	Lyxose	Spectral Match to D-Lyxose from NIST15	Organooxygen compounds	Carbohydrates and carbohydrate conjugates	0.73	4	0	2.04754	0.422864	1.57661	17.4681
X161.045_0.28	161.045	0.28	NA	NA	NA	NA	NA	NA	NA	NA	0.506813	0.546534	2.15483
X167.02_0.3	167.02	0.3	Urate	Urate	Imidazopyrimidines	Purines and purine derivatives	0.74	5	0.000595093	3.56298	1.30165	1.85007	1.17747
X176.935_0.35	176.935	0.35	NA	NA	NA	NA	NA	NA	NA	NA	0.634968	0.902476	1.00634
X181.071_0.23	181.071	0.23	Mannitol	Mannitol	Organooxygen compounds	Carbohydrates and carbohydrate conjugates	0.74	4	0.000701904	3.87638	2.26583	1.07303	3.01787
X185.022_0.25	185.022	0.25	NA	NA	NA	NA	NA	NA	NA	NA	1.87674	1.02367	3.80471
X195.051_0.27	195.051	0.27	Mannonic acid or Gluconic acid or Galactonic acid or Gulonic acid	MANNOSE 6-PHOSPHATE	Hydroxy acids and derivatives	Medium-chain hydroxy acids and derivatives	0.94	5	63.9715	2.56343	0.96238	0.90953	1.64018
X204.004_0.26	204.004	0.26	NA	NA	NA	NA	NA	NA	NA	NA	1.07877	0	0.452649
X215.032_0.25	215.032	0.25	NA	NA	NA	NA	NA	NA	NA	NA	0.863795	0.608766	0.411445
X217.029_0.25	217.029	0.25	NA	NA	NA	NA	NA	NA	NA	NA	0.858118	0.680443	0.38747
X221.081_2.66	221.081	2.66	NA	NA	NA	NA	NA	NA	NA	NA	1.94329	1.25874	0.278926
X225.061_0.23	225.061	0.23	Hexahydroxyheptanoic acid or Glucoheptonic acid	Glucose	Organooxygen compounds	Carbohydrates and carbohydrate conjugates	0.93	4	45.9983	0	1.05339	0.618942	0.608762
X233.118_2.62	233.118	2.62	Pterosin	Pechueloic Acid	Indanes	Indanones	0.84	7	14.016	0.857935	Inf	NA	0.232513
X239.077_0.27	239.077	0.27	NA	NA	NA	NA	NA	NA	NA	NA	0.544707	1.58452	2.52678
X243.062_0.26	243.062	0.26	Uridine	ReSpect:PT203650 Uridine|araU|Uracil	Pyrimidine nucleosides	NA	0.88	5	0	0	1.16396	0.360065	0.348806
X245.047_0.31	245.047	0.31	NA	NA	NA	NA	NA	NA	NA	NA	NA	NA	Inf
X249.022_0.3	249.022	0.3	NA	NA	NA	NA	NA	NA	NA	NA	Inf	NA	0.53503
X256.059_0.25	256.059	0.25	NA	NA	NA	NA	NA	NA	NA	NA	1.05574	0.820384	1.50296
X270.207_2.7	270.207	2.7	NA	NA	NA	NA	NA	NA	NA	NA	0.329511	0.447248	0.0855303
X276.077_0.27	276.077	0.27	NA	NA	NA	NA	NA	NA	NA	NA	0.737182	2.22572	0.376974
X277.074_0.27	277.074	0.27	NA	NA	NA	NA	NA	NA	NA	NA	0.720152	2.02106	0.409581
X281.051_0.28	281.051	0.28	NA	NA	NA	NA	NA	NA	NA	NA	NA	Inf	2.43392
X286.978_0.26	286.978	0.26	NA	NA	NA	NA	NA	NA	NA	NA	NA	Inf	0.608093
X289.033_0.32	289.033	0.32	Sedoheptulose phosphate	Sedoheptulose 7-phosphate(S7P)	Organooxygen compounds	Carbohydrates and carbohydrate conjugates	0.85	4	0.00109863	3.80105	2.07113	0.501041	0.453816
X292.036_0.33	292.036	0.33	NA	NA	NA	NA	NA	NA	NA	NA	2.52087	Inf	1.84255
X300.04_0.29	300.04	0.29	NA	NA	NA	NA	NA	NA	NA	NA	NA	Inf	0.600033
X300.049_0.33	300.049	0.33	Acetyl-glucosamine phosphate or Acetyl-mannosamine phosphate	Sedoheptulose 7-phosphate(S7P)	Organooxygen compounds	Carbohydrates and carbohydrate conjugates	0.94	4	42.0016	0	0.989374	4.19027	1.28825
X314.906_0.6	314.906	0.6	NA	NA	NA	NA	NA	NA	NA	NA	Inf	1.22967	0.649729
X315.196_2.62	315.196	2.62	NA	NA	NA	NA	NA	NA	NA	NA	5.4915	NA	0.215238
X333.059_0.33	333.059	0.33	NA	NA	NA	NA	NA	NA	NA	NA	2.36039	1.36278	2.32759
X333.094_0.28	333.094	0.28	NA	NA	NA	NA	NA	NA	NA	NA	1.1584	0.564911	0.367459
X333.207_2.74	333.207	2.74	NA	NA	NA	NA	NA	NA	NA	NA	1.16124	Inf	0.523197
X345.244_3.01	345.244	3.01	NA	NA	NA	NA	NA	NA	NA	NA	1.78096	Inf	0.42303
X347.259_3.05	347.259	3.05	NA	NA	NA	NA	NA	NA	NA	NA	Inf	Inf	0.542945
X351.218_2.62	351.218	2.62	NA	NA	NA	NA	NA	NA	NA	NA	1.74484	Inf	0.344884
X357_0.53	357	0.53	NA	NA	NA	NA	NA	NA	NA	NA	1.67918	Inf	0.732985
X357.265_2.68	357.265	2.68	NA	NA	NA	NA	NA	NA	NA	NA	NA	Inf	Inf
X367.105_0.25	367.105	0.25	NA	NA	NA	NA	NA	NA	NA	NA	0.313454	0.793263	0.104679
X379.249_2.7	379.249	2.7	NA	NA	NA	NA	NA	NA	NA	NA	Inf	NA	0.33701
X384.037_0.33	384.037	0.33	NA	NA	NA	NA	NA	NA	NA	NA	0.420871	Inf	0.599352
X386.159_2.25	386.159	2.25	NA	NA	NA	NA	NA	NA	NA	NA	NA	Inf	Inf
X387.194_2.62	387.194	2.62	NA	NA	NA	NA	NA	NA	NA	NA	Inf	NA	0.119664
X392.088_0.39	392.088	0.39	NA	NA	NA	NA	NA	NA	NA	NA	Inf	Inf	0.117212
X412.138_2.3	412.138	2.3	NA	NA	NA	NA	NA	NA	NA	NA	NA	0	2.68367
X424.155_2.5	424.155	2.5	NA	NA	NA	NA	NA	NA	NA	NA	NA	NA	Inf
X438.3_2.92	438.3	2.92	NA	NA	NA	NA	NA	NA	NA	NA	5.18938	Inf	9.29862
X451.143_2.62	451.143	2.62	NA	NA	NA	NA	NA	NA	NA	NA	Inf	NA	0.0559736
X453.286_2.66	453.286	2.66	NA	NA	NA	NA	NA	NA	NA	NA	0.84837	0	5.66296
X455.349_2.7	455.349	2.7	NA	NA	NA	NA	NA	NA	NA	NA	0.372754	0.203173	0.1447
X462.299_2.96	462.299	2.96	NA	NA	NA	NA	NA	NA	NA	NA	0.960634	Inf	40.9766
X466.331_3.05	466.331	3.05	NA	NA	NA	NA	NA	NA	NA	NA	0.678007	Inf	Inf
X474.211_2.26	474.211	2.26	NA	NA	NA	NA	NA	NA	NA	NA	NA	Inf	Inf
X475.268_2.67	475.268	2.67	NA	NA	NA	NA	NA	NA	NA	NA	1.25651	0	Inf
X484.232_2.36	484.232	2.36	NA	NA	NA	NA	NA	NA	NA	NA	NA	0	Inf
X490.258_2.67	490.258	2.67	LPE 18:3;O	Spectral Match to 1-(9Z-Octadecenoyl)-sn-glycero-3-phosphoethanolamine from NIST15	Glycerophospholipids	Glycerophosphoethanolamines (PE)	0.82	4	11.9636	0.0005	NA	Inf	Inf
X506.252_2.62	506.252	2.62	NA	NA	NA	NA	NA	NA	NA	NA	NA	Inf	Inf
X520.268_5.8	520.268	5.8	NA	NA	NA	NA	NA	NA	NA	NA	Inf	Inf	Inf
X552.258_2.7	552.258	2.7	NA	NA	NA	NA	NA	NA	NA	NA	NA	NA	Inf
X554.347_2.94	554.347	2.94	NA	NA	NA	NA	NA	NA	NA	NA	0.844039	0.976892	1.39069
X562.315_2.8	562.315	2.8	NA	NA	NA	NA	NA	NA	NA	NA	0.48845	1.23529	Inf
X564.331_2.84	564.331	2.84	NA	NA	NA	NA	NA	NA	NA	NA	0.972194	0.841571	6.80837
X566.347_2.91	566.347	2.91	LPC 18:2	Massbank:PR309160 LPC 18:2	Glycerophospholipids [GP]	Glycerophosphocholines (PC)	0.75	4	0.0022583	3.9875	1.03587	0.861003	4.25633
X568.363_2.99	568.363	2.99	NA	NA	NA	NA	NA	NA	NA	NA	1.21051	1.10225	2.02593
X586.315_2.8	586.315	2.8	NA	NA	NA	NA	NA	NA	NA	NA	Inf	0.758143	10.7986
X588.331_2.85	588.331	2.85	NA	NA	NA	NA	NA	NA	NA	NA	1.80513	0.513714	5.61407
X590.347_2.88	590.347	2.88	NA	NA	NA	NA	NA	NA	NA	NA	0.343796	0.187088	Inf
X592.363_2.94	592.363	2.94	NA	NA	NA	NA	NA	NA	NA	NA	0.78689	0.357558	Inf
X602.311_2.68	602.311	2.68	NA	NA	NA	NA	NA	NA	NA	NA	0	NA	Inf
X604.326_2.68	604.326	2.68	NA	NA	NA	NA	NA	NA	NA	NA	NA	Inf	Inf
X608.357_2.91	608.357	2.91	NA	NA	NA	NA	NA	NA	NA	NA	NA	0	0.192779
X616.363_2.93	616.363	2.93	NA	NA	NA	NA	NA	NA	NA	NA	Inf	0.446459	Inf
X620.321_2.65	620.321	2.65	NA	NA	NA	NA	NA	NA	NA	NA	NA	NA	31.7882
X630.388_2.89	630.388	2.89	NA	NA	NA	NA	NA	NA	NA	NA	NA	NA	0.30728
X632.319_2.84	632.319	2.84	NA	NA	NA	NA	NA	NA	NA	NA	1.36253	0.782431	Inf
X634.3_2.6	634.3	2.6	NA	NA	NA	NA	NA	NA	NA	NA	NA	NA	Inf
X636.316_2.59	636.316	2.59	NA	NA	NA	NA	NA	NA	NA	NA	NA	Inf	Inf
X703.444_2.62	703.444	2.62	NA	NA	NA	NA	NA	NA	NA	NA	Inf	NA	0.187025
X704.385_2.21	704.385	2.21	NA	NA	NA	NA	NA	NA	NA	NA	0.74014	NA	0.41422
X1059.664_2.87	1059.66	2.87	NA	NA	NA	NA	NA	NA	NA	NA	Inf	0.902227	Inf
X1107.664_2.85	1107.66	2.85	NA	NA	NA	NA	NA	NA	NA	NA	Inf	0.418223	Inf
X1131.664_2.85	1131.66	2.85	NA	NA	NA	NA	NA	NA	NA	NA	NA	0.287761	Inf
X1229.332_2.75	1229.33	2.75	NA	NA	NA	NA	NA	NA	NA	NA	NA	Inf	0.684083
