# Supplementary material for: Impact of Visceral Leishmaniasis on Local Organ Metabolism in Hamsters
Source: Metabolites. 2022 Aug 27;12(9):802. doi: 10.3390/metabo12090802 (PMC9506185; doi:10.3390/metabo12090802)
Supplement: Supplementary file 1 [file metabolites-12-00802-s001.zip › SI/Table S3.xlsx]

## Sheet: components_summary_justspleen_n
Chemical family name	P-value	Compound name	Mode	Precursor mass (m/z)	Retention time
No annotation	2.6e-29	NA	Positive	991.668	2.89
		NA	Positive	1063.67	2.86
		NA	Positive	1039.67	2.86
		NA	Positive	1015.67	2.89
		NA	Positive	1087.67	2.86
		NA	Positive	1021.62	2.86
		NA	Positive	1045.62	2.86
		NA	Positive	1043.7	2.92
		NA	Positive	997.622	2.87
		NA	Positive	1013.65	2.86
		NA	Positive	1111.67	2.86
		NA	Positive	1091.7	2.92
		NA	Positive	1069.62	2.86
		NA	Positive	973.621	2.89
		NA	Positive	934.54	2.84
		NA	Positive	949.621	2.89
		NA	Positive	1001.65	2.93
		NA	Positive	1005.68	3.01
		NA	Positive	975.636	2.91
		NA	Positive	1017.68	2.91
		NA	Positive	452.205	2.17
		NA	Positive	1025.62	2.91
Glycerophosphocholines	1.29e-21	1-Hexadecanoyl-sn-glycero-3-phosphocholine	Positive	518.32	2.89
		1-Stearoyl-2-hydroxy-sn-glycero-3-phosphocholine ([M+Na]+ adduct)	Positive	546.352	3
		NA	Positive	207.206	0.25
		NA	Positive	243.182	0.25
		NA	Positive	566.32	2.86
		NA	Positive	207.014	0.25
		NA	Positive	296.065	0.24
		NA	Positive	516.305	2.82
		NA	Positive	245.18	0.25
		NA	Positive	574.311	2.59
		NA	Positive	572.295	2.63
		NA	Positive	384.081	0.23
		NA	Positive	298.063	0.24
		NA	Positive	280.091	0.24
		NA	Positive	434.193	2.26
		NA	Positive	245.005	0.26
		NA	Positive	592.336	2.9
		NA	Positive	590.32	2.85
		NA	Positive	582.316	2.69
		NA	Positive	530.356	2.95
		1-Heptadecanoyl-sn-glycero-3-phosphocholine	Positive	532.336	2.95
		NA	Positive	598.31	2.67
		NA	Positive	242.078	0.27
		NA	Positive	542.32	3.21
		NA	Positive	566.32	3.22
		NA	Positive	504.341	2.93
		NA	Positive	590.32	3.21
		NA	Positive	564.304	2.8
		NA	Positive	247.201	0.26
Lipids	5.53e-21	13-Keto-9Z,11E-octadecadienoic acid ([M+H]+ adduct)	Positive	295.225	2.98
		11(12)-EET	Positive	303.23	2.97
		9S-Hydroxy-10E,12Z,15Z-octadecatrienoic acid	Positive	277.215	2.89
		NA	Positive	193.158	2.67
		NA	Positive	331.262	3.05
		O-Arachidonoylglycidol	Positive	361.272	2.85
		NA	Positive	361.233	2.98
		NA	Positive	291.23	2.96
		13-Keto-9Z,11E-octadecadienoic acid ([M+H]+ adduct)	Positive	295.225	2.81
		cis-5,8,11,14-Eicosatetraenoic acid	Positive	305.246	3.21
		NA	Positive	329.246	3.01
		(.+/-.)-11-Hydroxy-4Z,7Z,9E,13Z,16Z,19Z-docosahexaenoic acid	Positive	327.23	2.97
		(.+/-.)-5-Hydroxy-6E,8Z,11Z,14Z,17Z-eicosapentaenoic acid	Positive	301.215	2.91
		NA	Positive	373.272	2.67
		Cholic acid	Positive	355.262	2.67
		13-Keto-9Z,11E-octadecadienoic acid ([M+H-H2O]+ adduct)	Positive	277.215	2.98
		NA	Positive	319.262	3.43
		NA	Positive	317.246	3.14
		15-OxoEDE	Positive	323.257	3.07
		NA	Positive	329.246	3.19
		9-Oxo-10E,12Z-octadecadienoic acid	Positive	277.215	2.81
		3,5-Dimethyladamantan-1-amine	Positive	163.147	2.58
		NA	Positive	233.153	2.64
		O-Arachidonoylglycidol	Positive	361.273	5.77
Glycerophospholipid	9.23e-21	1-(9Z-Octadecenoyl)-sn-glycero-3-phosphoethanolamine	Positive	480.307	2.92
		1-Stearoyl-2-hydroxy-sn-glycero-3-phosphoethanolamine	Positive	482.323	3.01
		1-Palmitoyl-2-hydroxy-sn-glycero-3-phosphoethanolamine	Positive	454.291	2.9
		1-Octadecanoyl-2-(5Z,8Z,11Z,14Z-eicosatetraenoyl)-sn-glycero-3-phosphoserine	Positive	812.542	5.57
		NA	Positive	788.543	5.57
		NA	Positive	790.558	5.57
		NA	Positive	746.566	5.56
		NA	Positive	768.55	5.55
		NA	Positive	744.552	5.56
		1-Hexadecanoyl-2-(9Z-octadecenoyl)-sn-glycero-3-phosphoethanolamine	Positive	718.536	5.56
		NA	Positive	764.518	3.64
		NA	Positive	766.534	5.56
		1-Hexadecanoyl-2-(5Z,8Z,11Z,14Z-eicosatetraenoyl)-sn-glycero-3-phosphoethanolamine	Positive	740.52	5.55
		NA	Positive	452.275	2.82
		NA	Positive	530.322	2.93
		NA	Positive	792.551	5.55
		NA	Positive	792.549	3.7
		NA	Positive	558.317	2.98
		NA	Positive	554.286	2.9
		NA	Positive	528.307	2.88
		NA	Positive	790.531	3.77
		NA	Positive	524.274	2.85
		NA	Positive	754.534	3.47
		NA	Positive	500.275	2.8
		NA	Positive	621.301	3.01
		NA	Positive	556.301	2.94
		NA	Positive	476.276	2.8
		NA	Positive	586.348	3.08
		NA	Positive	558.353	3.02
		NA	Positive	476.276	2.66
		NA	Positive	574.312	2.82
		NA	Positive	570.281	3.37
		NA	Positive	764.519	3.86
		NA	Positive	742.535	5.56
		NA	Positive	766.534	3.44
		NA	Positive	790.533	4.23
		NA	Positive	738.503	3.62
		NA	Positive	524.276	2.68
		1-Hexadecanoyl-2-(5Z,8Z,11Z,14Z-eicosatetraenoyl)-sn-glycero-3-phosphoethanolamine	Positive	740.52	3.63
		NA	Positive	546.281	3.11
		NA	Positive	754.533	5.56
		NA	Positive	766.534	3.31
		NA	Positive	572.297	3.17
		NA	Positive	768.585	3.86
No annotation	1.54e-20	NA	Positive	721.88	2.48
		NA	Positive	690.712	2.48
		NA	Positive	756.302	2.62
		NA	Positive	721.88	2.64
		NA	Positive	756.207	2.61
		NA	Positive	690.451	2.47
		NA	Positive	690.538	2.64
		NA	Positive	690.799	2.48
		NA	Positive	756.016	2.47
		NA	Positive	756.161	5.75
		NA	Positive	635.456	2.5
		NA	Positive	690.32	2.48
		NA	Positive	661.808	2.6
		NA	Positive	690.67	5.78
		NA	Positive	721.881	5.94
		NA	Positive	690.54	5.76
		NA	Positive	721.926	5.98
		NA	Positive	690.842	2.49
		NA	Positive	690.715	5.78
		NA	Positive	690.669	2.61
		NA	Positive	690.36	2.5
		NA	Positive	721.792	5.76
		NA	Positive	755.968	2.47
		NA	Positive	722.018	5.93
		NA	Positive	721.835	5.97
		NA	Positive	690.583	5.77
		NA	Positive	661.893	5.77
		NA	Positive	756.302	5.95
		NA	Positive	690.452	5.79
		NA	Positive	756.112	5.94
		NA	Positive	690.801	2.52
		NA	Positive	755.742	2.44
		NA	Positive	635.578	5.91
		NA	Positive	635.497	5.96
		NA	Positive	690.582	5.96
		NA	Positive	722.155	2.68
		NA	Positive	690.451	2.57
		NA	Positive	661.852	5.76
		NA	Positive	756.016	5.97
		NA	Positive	661.976	2.57
Glycerophosphocholines	5.27e-18	Lyso-PC(16:0)	Positive	496.338	2.89
		1-Stearoyl-2-hydroxy-sn-glycero-3-phosphocholine ([M+H]+ adduct)	Positive	524.37	3
		LPC 18:2	Positive	520.338	2.85
		NA	Positive	544.338	2.86
		NA	Positive	508.338	2.87
		NA	Positive	536.369	2.98
		Lyso PC (16:1)	Positive	494.323	2.82
		Lyso PC (22:6)	Positive	568.338	2.85
		HEPC	Positive	482.323	2.84
		Lyso PC (20:5)	Positive	542.321	2.84
		1-Myristoyl-sn-glycero-3-phosphocholine	Positive	468.307	2.78
		NA	Positive	412.21	2.26
		NA	Positive	548.37	2.95
		LPC 18:3	Positive	518.322	2.8
		NA	Positive	572.369	2.94
		NA	Positive	570.354	2.89
		NA	Positive	552.329	2.57
		NA	Positive	550.313	2.62
		NA	Positive	534.317	2.68
		NA	Positive	536.334	2.66
		NA	Positive	452.24	2.42
		NA	Positive	560.333	2.71
		NA	Positive	440.24	2.37
		NA	Positive	576.328	2.66
		NA	Positive	442.22	2.35
		NA	Positive	492.307	2.77
		NA	Positive	518.287	2.74
		NA	Positive	600.401	3.02
		NA	Positive	438.225	2.36
		NA	Positive	590.307	2.59
		NA	Positive	592.323	2.59
		1-O-Hexadecyl-2-O-(2E-butenoyl)-sn-glyceryl-3-phosphocholine	Positive	550.385	3.03
		NA	Positive	476.24	2.45
		NA	Positive	490.291	2.74
		NA	Positive	398.194	2.16
		NA	Positive	436.21	2.34
		NA	Positive	400.209	2.16
		NA	Positive	456.235	2.36
		NA	Positive	538.35	2.7
		NA	Positive	468.236	2.38
		NA	Positive	608.318	2.52
		NA	Positive	584.333	2.7
		NA	Positive	426.225	2.34
		NA	Positive	466.291	2.73
		NA	Positive	604.359	2.69
		NA	Positive	520.302	2.64
		NA	Positive	600.328	2.68
		1-Arachidoyl-2-hydroxy-sn-glycero-3-phosphocholine	Positive	552.401	3.13
		NA	Positive	572.333	2.9
		NA	Positive	608.319	2.43
		NA	Positive	536.297	2.57
		NA	Positive	542.287	2.74
		1,2-Dioctanoyl PC	Positive	510.318	2.69
		NA	Positive	424.21	2.27
		NA	Positive	624.313	2.4
		NA	Positive	428.241	2.32
		NA	Positive	616.322	2.62
		NA	Positive	492.236	2.35
		NA	Positive	468.237	2.28
		NA	Positive	614.306	2.61
Ceramides	2.54e-14	Ceramide (18:1/16:0)	Positive	538.518	4.03
		NA	Positive	648.627	5.01
		N-[1,3-dihydroxyoctadec-4-en-2-yl]hexadecanamide	Positive	520.507	4.03
		NA	Positive	700.569	3.72
		NA	Positive	536.502	3.85
		NA	Positive	646.611	4.68
		C16 Lactosyl Ceramide (d18:1/16:0)	Positive	862.621	3.68
		NA	Positive	538.482	3.43
		NA	Positive	566.549	4.29
		NA	Positive	650.642	5.42
		N-[1,3-dihydroxyoctadec-4-en-2-yl]tetracos-15-enamide	Positive	630.616	5
		Ceramide (18:1/16:0)	Positive	538.518	3.95
		NA	Positive	700.569	3.58
		N-[1,3-dihydroxyoctadec-4-en-2-yl]hexadecanamide	Positive	520.507	3.89
		NA	Positive	648.627	4.73
No annotation	6.8e-14	NA	Positive	1135.51	2.85
		NA	Positive	1159.51	2.86
		NA	Positive	1109.49	2.82
		NA	Positive	1139.54	3
		NA	Positive	1133.49	2.83
		NA	Positive	1111.51	2.89
		NA	Positive	1030.38	2.81
		NA	Positive	1183.51	2.85
		NA	Positive	1083.47	2.78
		NA	Positive	1157.49	2.81
		NA	Positive	1097.53	2.92
		NA	Positive	1093.46	2.85
		NA	Positive	1016.51	3.38
		NA	Positive	1401.77	3.21
		NA	Positive	1018.52	3.5
		NA	Positive	1097.49	3.01
		NA	Positive	1265.61	3.08
		NA	Positive	1117.46	2.85
		NA	Positive	1141.46	2.85
		NA	Positive	1115.44	2.8
		NA	Positive	950.386	2.79
		NA	Positive	1145.45	2.91
		NA	Positive	1209.55	2.97
		NA	Positive	1125.52	2.94
		NA	Positive	1187.54	2.93
		NA	Positive	1123.54	2.96
		NA	Positive	1097.49	2.84
		NA	Positive	1175.5	2.76
		NA	Positive	1095.47	2.93
		NA	Positive	928.404	2.81
		NA	Positive	1069.46	2.9
		NA	Positive	1349.74	5.63
		NA	Positive	1293.64	3.19
		NA	Positive	1405.72	3.27
		NA	Positive	1237.57	3.05
		NA	Positive	1225.54	2.92
		NA	Positive	915.456	2.78
		NA	Positive	887.388	2.93
		NA	Positive	1375.76	5.63
		NA	Positive	1401.77	3.05
		NA	Positive	931.45	2.92
No annotation	4.13e-12	NA	Positive	611	2.41
		NA	Positive	610.88	2.41
		NA	Positive	611.08	2.41
		NA	Positive	610.96	2.53
		NA	Positive	636.333	2.55
		NA	Positive	687.086	2.44
		NA	Positive	686.903	2.42
		NA	Positive	657.213	2.43
		NA	Positive	611.12	2.41
		NA	Positive	636.125	2.41
		NA	Positive	636.25	6
		NA	Positive	636.459	6
		NA	Positive	629.829	2.45
		NA	Positive	629.787	2.46
		NA	Positive	687.042	2.47
		NA	Positive	657.081	2.55
		NA	Positive	610.88	2.55
		NA	Positive	636.374	6.05
		NA	Positive	610.92	5.99
		NA	Positive	611.001	2.55
		NA	Positive	610.92	2.58
		NA	Positive	587.54	2.57
		NA	Positive	636.417	2.64
		NA	Positive	610.96	5.99
		NA	Positive	636.458	6.07
No annotation	9.13e-12	NA	Positive	756.398	2.48
		NA	Positive	794.167	2.47
		NA	Positive	793.817	2.47
		NA	Positive	756.255	2.68
		NA	Positive	722.062	2.47
		NA	Positive	756.35	2.48
		NA	Positive	794.217	2.47
		NA	Positive	721.972	2.62
		NA	Positive	611.041	2.41
		NA	Positive	610.8	2.41
		NA	Positive	729.381	2.5
		NA	Positive	793.717	2.48
		NA	Positive	755.492	2.45
		NA	Positive	793.919	5.77
		NA	Positive	756.207	2.47
		NA	Positive	794.068	5.91
		NA	Positive	755.543	2.47
		NA	Positive	719.469	2.44
		NA	Positive	729.142	2.42
		NA	Positive	755.537	2.5
		NA	Positive	729.237	2.44
		NA	Positive	756.304	5.78
		NA	Positive	756.112	2.59
		NA	Positive	756.493	2.49
		NA	Positive	794.117	5.96
		NA	Positive	756.255	5.89
		NA	Positive	756.35	5.93
		NA	Positive	794.018	5.8
		NA	Positive	794.119	5.76
		NA	Positive	756.301	2.78
		NA	Positive	793.917	5.98
		NA	Positive	793.867	5.94
		NA	Positive	661.726	5.8
		NA	Positive	663.304	2.42
		NA	Positive	794.117	2.58
		NA	Positive	793.967	5.93
		NA	Positive	635.496	2.57
		NA	Positive	755.692	2.43
		NA	Positive	729.429	2.53
		NA	Positive	801.97	2.47
		NA	Positive	700.32	2.48
		NA	Positive	793.817	5.96
		NA	Positive	710.193	2.57
		NA	Positive	701.319	2.45
		NA	Positive	729.337	2.61
		NA	Positive	696.807	2.47
		NA	Positive	755.49	2.48
		NA	Positive	756.254	5.99
		NA	Positive	771.249	2.42
		NA	Positive	729.338	5.9
		NA	Positive	794.167	6.01
		NA	Positive	731.52	2.48
		NA	Positive	793.967	6.03
No annotation	2e-11	NA	Positive	661.808	2.48
		NA	Positive	756.159	2.54
		NA	Positive	690.625	2.6
		NA	Positive	690.494	2.47
		NA	Positive	690.364	2.48
		NA	Positive	690.712	2.64
		NA	Positive	690.407	2.48
		NA	Positive	661.892	2.48
		NA	Positive	690.451	2.68
		NA	Positive	690.625	2.75
		NA	Positive	721.882	5.75
		NA	Positive	689.798	2.51
		NA	Positive	721.198	2.54
		NA	Positive	661.933	2.65
		NA	Positive	697.627	2.49
		NA	Positive	697.626	2.57
		NA	Positive	721.15	2.56
		NA	Positive	697.583	2.51
		NA	Positive	661.725	2.61
		NA	Positive	635.215	2.47
		NA	Positive	668.519	2.52
		NA	Positive	722.017	2.47
		NA	Positive	756.064	5.96
		NA	Positive	721.788	6.02
		NA	Positive	661.684	5.93
		NA	Positive	690.495	2.6
		NA	Positive	690.494	5.97
		NA	Positive	690.627	5.77
		NA	Positive	635.336	2.56
		NA	Positive	756.065	5.8
		NA	Positive	690.539	5.88
		NA	Positive	690.625	5.96
		NA	Positive	661.683	2.7
		NA	Positive	690.713	5.94
		NA	Positive	635.418	5.79
		NA	Positive	690.408	5.96
		NA	Positive	635.296	5.94
		NA	Positive	690.713	2.57
No annotation	4.08e-11	NA	Positive	881.963	2.6
		NA	Positive	835.491	2.48
		NA	Positive	763.197	2.41
		NA	Positive	835.544	2.47
		NA	Positive	694.09	2.59
		NA	Positive	835.755	2.65
		NA	Positive	803.734	2.42
		NA	Positive	835.913	2.47
		NA	Positive	848.274	2.42
		NA	Positive	734.762	2.41
		NA	Positive	881.238	2.49
		NA	Positive	897.642	2.41
		NA	Positive	847.997	2.57
		NA	Positive	834.911	2.5
		NA	Positive	933.96	2.6
		NA	Positive	931.309	2.47
		NA	Positive	812.053	2.41
		NA	Positive	839.599	2.46
		NA	Positive	850.44	2.42
		NA	Positive	810.37	2.44
		NA	Positive	838.437	2.51
		NA	Positive	848.219	2.52
		NA	Positive	882.183	5.97
		NA	Positive	848.107	2.56
		NA	Positive	835.649	5.98
Peptides	1.4e-10	Glutathione reduced	Positive	308.09	5.64
		NA	Positive	462.19	2.37
		S-Lactoylglutathione|S-Pyruvoylglutathione|S-Pyruvylglutathione	Positive	380.111	0.43
		NA	Positive	434.195	2.36
		Glutathione reduced	Positive	308.09	0.38
		4-Hydroxynonenal glutathione	Positive	464.207	2.29
		NA	Positive	478.221	2.36
		NA	Positive	528.273	2.57
		NA	Positive	448.21	2.39
		NA	Positive	602.309	2.55
		NA	Positive	518.217	2.36
		NA	Positive	310.086	0.38
		NA	Positive	446.196	2.3
		NA	Positive	380.13	0.36
		NA	Positive	490.221	2.37
		NA	Positive	476.206	2.37
		NA	Positive	448.175	2.14
Purines and amino acids	2.36e-10	N-Lauroylsarcosine	Positive	272.221	2.92
		INOSINE	Positive	269.087	0.42
		NA	Positive	311.039	0.3
		NA	Positive	268.139	0.4
		Guanosine	Positive	284.098	0.39
		NA	Positive	244.092	0.33
		NA	Positive	295.065	0.33
		NA	Positive	293.16	2.37
		NA	Positive	318.118	0.39
		NA	Positive	302.124	0.52
		NA	Positive	357.202	2.73
		NA	Positive	291.069	0.41
		Xanthosine	Positive	285.082	0.46
		NA	Positive	309.155	2.38
		NA	Positive	254.124	0.36
		NA	Positive	273.083	0.37
		NA	Positive	286.096	0.37
		NA	Positive	333.191	2.61
		NA	Positive	302.124	0.44
		NA	Positive	450.161	0.41
		NA	Positive	401.176	0.36
		NA	Positive	415.156	0.4
		NA	Positive	537.168	0.41
		NA	Positive	415.192	0.38
		NA	Positive	331.175	2.56
		NA	Positive	416.14	0.41
		NA	Positive	253.092	0.44
		NA	Positive	434.166	0.45
		NA	Positive	405.125	0.41
		NA	Positive	291.145	2.35
		NA	Positive	410.106	0.42
		NA	Positive	286.2	2.61
No annotation	6.92e-10	NA	Positive	569.315	2.28
		NA	Positive	769.15	2.32
		NA	Positive	841.552	2.37
		NA	Positive	715.521	2.39
		NA	Positive	769.241	2.32
		NA	Positive	714.726	2.32
		NA	Positive	659.979	2.32
		NA	Positive	794.744	2.36
		NA	Positive	772.824	2.37
		NA	Positive	762.348	2.48
Acylcarnitine	1.13e-07	Acetyl-carnitine	Positive	204.122	0.28
		Palmitoylcarnitine	Positive	400.34	2.9
		Stearoyl-L-Carnitine|stearoylcarnitine|3-octadecanoyloxy-4-(trimethylazaniumyl)butanoate	Positive	428.372	2.99
		NA	Positive	442.351	2.83
		NA	Positive	454.387	3.01
		NA	Positive	448.34	2.87
		NA	Positive	398.325	2.84
		Massbank:RP025103 Oleoyl-L-Carnitine|(3R)-3-[(Z)-octadec-9-enoyl]oxy-4-(trimethylazaniumyl)butanoate	Positive	426.356	2.92
		NA	Positive	452.372	2.95
		NA	Positive	424.34	2.87
		NA	Positive	440.335	2.77
		NA	Positive	416.335	2.79
		Isovalerylcarnitine - 40.00 eV	Positive	246.169	2.07
		Myristoylcarnitine - eV	Positive	372.309	2.8
		NA	Positive	248.148	0.4
		NA	Positive	414.356	2.94
		Propionylcarnitine	Positive	218.138	0.45
		NA	Positive	456.403	3.09
		NA	Positive	414.32	2.73
		Hexanoyl-L-Carnitine|L-Hexanoylcarnitine|(3R)-3-hexanoyloxy-4-(trimethylazaniumyl)butanoate	Positive	260.185	2.32
		NA	Positive	470.383	2.91
		NA	Positive	388.304	2.69
		NA	Positive	386.289	2.65
		NA	Positive	370.294	2.75
		NA	Positive	248.148	0.29
		Propionylcarnitine	Positive	218.138	0.31
		NA	Positive	442.387	3.05
		NA	Positive	262.164	0.47
		NA	Positive	358.294	2.74
		NA	Positive	444.367	2.88
No annotation	3.34e-07	NA	Positive	635.376	2.48
		NA	Positive	661.892	2.66
		NA	Positive	635.416	2.48
		NA	Positive	661.933	2.49
		NA	Positive	661.975	2.48
		NA	Positive	661.641	2.48
		NA	Positive	635.537	2.5
		NA	Positive	635.295	2.49
		NA	Positive	661.851	5.89
		NA	Positive	635.416	2.62
		NA	Positive	635.457	5.84
		NA	Positive	635.416	5.95
		NA	Positive	661.81	5.79
		NA	Positive	661.934	5.92
		NA	Positive	661.935	5.77
		NA	Positive	661.976	5.94
		NA	Positive	635.337	5.77
		NA	Positive	661.725	5.94
		NA	Positive	635.336	5.97
		NA	Positive	635.459	2.48
No annotation	0.0033714	NA	Positive	803.471	2.59
		NA	Positive	803.365	2.42
		NA	Positive	847.94	2.42
		NA	Positive	953.807	2.42
		NA	Positive	897.76	2.41
		NA	Positive	805.681	2.43
		NA	Positive	898.114	2.41
		NA	Positive	897.82	2.53
		NA	Positive	762.597	2.41
		NA	Positive	847.829	2.41
		NA	Positive	803.471	5.97
		NA	Positive	803.523	6.03
		NA	Positive	726.474	2.41
		NA	Positive	848.162	6.03
		NA	Positive	848.218	6.02
		NA	Positive	805.734	2.44
		NA	Positive	898.054	6
		NA	Positive	847.996	5.98
		NA	Positive	803.681	5.98
		NA	Positive	803.629	5.96
		NA	Positive	839.378	2.56
Nucleosides, nucleotides, and analogues	7.05044e-14	NA	Negative	335.065	0.86
		NA	Negative	344.076	0.4
		NA	Negative	442.053	0.4
		ReSpect:PT203580 Thymidine-5'-monophosphate|dTMP|deoxy-TMP|Deoxythymidine 5'-phosphate|Deoxythymidylic acid|Thymidylic acid|Thymidylate|[(2R,3S,5R)-3-hydroxy-5-(5-methyl-2,4-dioxopyrimidin-1-yl)oxolan-2-yl]methyl dihy	Negative	321.049	0.43
		ReSpect:PT211640 Adenosine 3'-monophosphate From Yeast|3'-AMP|3'-Adenylic acid|Synadenylic acid|3'-Adenosine monophosphate|AMP 3'-phosphate|[(2R,3S,4R,5R)-5-(6-aminopurin-9-yl)-4-hydroxy-2-(hydroxymethyl)oxolan-3-yl]	Negative	346.055	0.37
		NA	Negative	458.048	0.43
		NA	Negative	320.066	0.32
		Massbank:PR100521 2'-Deoxyadenosine-5'-monophosphate|dAMP|2'-Deoxy-AMP|2'-Deoxyadenylic acid|2'-Deoxyadenosine 5'-monophosphate	Negative	330.06	0.34
		NA	Negative	335.065	0.43
		NA	Negative	335.065	1.07
		NA	Negative	433.042	0.44
		NA	Negative	335.065	2.02
		NA	Negative	360.071	0.28
		NA	Negative	458.048	0.57
		Massbank:PR100623 Uridine 5'-monophosphate|UMP|U 5'-P|Uridylic acid|uridylate	Negative	323.028	0.39
		NA	Negative	335.065	5.8
Carbohydrates	2.18148e-11	NA	Negative	164.926	6.04
		NA	Negative	164.835	5.95
		NA	Negative	194.946	0.36
		NA	Negative	168.99	0.33
		NA	Negative	217.029	0.25
		NA	Negative	207.968	0.22
		NA	Negative	356.999	0.39
		NA	Negative	191.994	0.22
		NA	Negative	185.021	0.25
		NA	Negative	221.983	0.32
		NA	Negative	195.05	0.26
		NA	Negative	199.037	0.34
		NA	Negative	286.978	0.26
		NA	Negative	172.022	0.22
		NA	Negative	237.988	0.3
		NA	Negative	257.043	0.4
		NA	Negative	266.967	0.4
		NA	Negative	384.037	0.33
		NA	Negative	243.966	0.3
		NA	Negative	186.037	0.22
		Ribose 5-phosphate	Negative	229.011	0.32
		NA	Negative	165.039	0.29
		NA	Negative	181.965	0.25
		NA	Negative	249.021	0.3
		NA	Negative	154.927	0.28
		NA	Negative	207.998	0.22
		NA	Negative	271.004	0.28
		NA	Negative	300.049	0.32
		NA	Negative	245.042	0.25
		NA	Negative	298.114	0.23
		NA	Negative	294.005	0.34
		NA	Negative	314.905	0.5
		NA	Negative	289.033	0.42
		NA	Negative	273.038	0.33
		NA	Negative	184.985	0.42
		Sedoheptulose 7-phosphate(S7P)	Negative	289.032	0.31
		NA	Negative	287.058	0.3
		NA	Negative	284.098	0.23
		NA	Negative	378.981	0.36
		NA	Negative	300.039	0.29
		NA	Negative	429.02	0.4
		NA	Negative	365.05	0.4
		NA	Negative	314.905	0.59
		NA	Negative	280.035	0.3
		NA	Negative	341.039	0.37
		NA	Negative	201.037	0.26
		NA	Negative	269.087	0.26
		NA	Negative	157.011	0.27
		NA	Negative	239.077	0.26
		NA	Negative	310.114	0.26
		NA	Negative	260.025	0.31
		NA	Negative	251.994	0.26
		NA	Negative	333.094	0.27
		NA	Negative	236.02	0.26
		NA	Negative	276.04	0.29
		NA	Negative	194.946	0.53
		NA	Negative	356.999	0.53
		NA	Negative	266.967	0.51
		Ribose 5-phosphate	Negative	229.011	0.4
		Ribose 5-phosphate	Negative	229.011	0.55
		NA	Negative	300.049	0.39
		NA	Negative	300.049	0.54
		NA	Negative	289.033	0.54
		NA	Negative	392.088	0.39
		NA	Negative	341.943	0.35
		NA	Negative	164.926	6.09
		NA	Negative	368.077	0.27
		NA	Negative	208.961	0.37
		NA	Negative	256.049	0.28
		NA	Negative	314.905	0.4
		NA	Negative	326.988	0.39
Glycerophosphocholines	9.04344e-11	NA	Negative	540.331	2.88
		NA	Negative	564.331	2.84
		NA	Negative	588.331	2.84
		LPC 18:1	Negative	566.347	2.91
		NA	Negative	538.315	2.81
		NA	Negative	456.201	2.25
		NA	Negative	562.315	2.79
		NA	Negative	1035.66	2.88
		NA	Negative	512.299	2.77
		NA	Negative	592.362	2.94
		NA	Negative	614.347	2.88
		NA	Negative	554.346	2.93
		NA	Negative	582.378	3.05
		NA	Negative	484.232	2.35
Glycerophosphoethanolamines	9.40592e-11	1-(9Z-Octadecenoyl)-sn-glycero-3-phosphoethanolamine	Negative	478.294	2.91
		NA	Negative	500.278	2.83
		1-Stearoyl-2-hydroxy-sn-glycero-3-phosphoethanolamine	Negative	480.31	2.99
		1-Palmitoyl-2-hydroxy-sn-glycero-3-phosphoethanolamine	Negative	452.278	2.88
		NA	Negative	368.148	2.24
		NA	Negative	450.262	2.81
		NA	Negative	504.309	2.84
		NA	Negative	506.288	2.96
		NA	Negative	504.309	2.94
		NA	Negative	466.294	2.94
		NA	Negative	490.257	2.67
		NA	Negative	480.273	2.94
		NA	Negative	556.304	2.97
		NA	Negative	552.273	2.88
		NA	Negative	498.262	2.79
		NA	Negative	504.272	2.89
		NA	Negative	461.267	5.66
		NA	Negative	386.159	2.24
Fatty acids	6.37924e-10	NA	Negative	187.097	2.38
		NA	Negative	333.207	2.62
		NA	Negative	129.018	0.29
		NA	Negative	242.175	2.56
		NA	Negative	333.207	2.73
		NA	Negative	315.196	2.61
		NA	Negative	169.086	2.62
		NA	Negative	233.118	2.62
		NA	Negative	384.143	2.22
		NA	Negative	228.16	2.49
		NA	Negative	171.065	2.31
		NA	Negative	251.128	2.61
		Suberic acid	Negative	173.081	2.28
		9-(2,3-dihydroxypropoxy)-9-oxononanoic acid	Negative	261.134	2.33
		NA	Negative	171.102	2.54
		NA	Negative	214.144	2.42
		NA	Negative	229.144	2.61
		NA	Negative	315.196	2.72
		NA	Negative	200.128	2.34
		NA	Negative	184.097	2.29
		NA	Negative	186.113	2.24
Purines	1.6569e-09	NA	Negative	134.864	5.78
		Hypoxanthine	Negative	135.03	0.27
		NA	Negative	134.893	0.48
		NA	Negative	134.893	0.37
		NA	Negative	134.942	0.35
		NA	Negative	135.029	0.45
		NA	Negative	134.893	3.22
		NA	Negative	134.942	0.43
		NA	Negative	134.893	0.66
		Hypoxanthine	Negative	135.029	0.26
No annotation	1.94843e-08	NA	Negative	544.268	2.82
		NA	Negative	522.284	2.98
		NA	Negative	568.268	2.84
		NA	Negative	524.299	5.68
		NA	Negative	520.268	2.81
		NA	Negative	520.268	5.79
		NA	Negative	544.268	5.77
		NA	Negative	552.258	2.7
		NA	Negative	568.268	5.76
		NA	Negative	524.299	3.07
