# Supplementary material for: Impact of Visceral Leishmaniasis on Local Organ Metabolism in Hamsters
Source: Metabolites. 2022 Aug 27;12(9):802. doi: 10.3390/metabo12090802 (PMC9506185; doi:10.3390/metabo12090802)
Supplement: Supplementary file 1 [file metabolites-12-00802-s001.zip › SI/Table S4.xlsx]

## Sheet: corrected
Chemical family name	P-value	Compound name	Mode	Precursor mass (m/z)	Retention time
No annotation	1.74e-15	NA	Positive	874.576	3.23
		NA	Positive	870.545	3.24
		NA	Positive	872.561	3.22
		NA	Positive	886.54	3.19
		NA	Positive	878.539	3.21
		NA	Positive	874.576	3.36
		NA	Positive	880.564	3.28
		NA	Positive	888.556	3.2
		NA	Positive	886.54	3.05
		NA	Positive	902.535	3.11
		NA	Positive	870.545	3.12
		NA	Positive	890.571	3.21
		NA	Positive	896.559	3.22
		NA	Positive	898.575	3.28
		NA	Positive	906.566	3.22
		NA	Positive	902.535	3.02
No annotation	3.75e-14	NA	Positive	763.498	2.42
		NA	Positive	719.707	2.43
		NA	Positive	803.313	2.42
		NA	Positive	795.244	2.37
		NA	Positive	719.613	2.44
		NA	Positive	686.994	2.43
		NA	Positive	755.593	2.43
		NA	Positive	686.949	2.43
		NA	Positive	719.756	2.43
		NA	Positive	763.447	2.54
		NA	Positive	803.629	2.57
		NA	Positive	729.045	2.42
		NA	Positive	719.66	2.42
		NA	Positive	727.095	5.76
		NA	Positive	803.418	5.97
		NA	Positive	763.349	5.79
		NA	Positive	803.42	5.79
		NA	Positive	727.38	2.52
		NA	Positive	763.497	6.03
		NA	Positive	765.497	2.43
		NA	Positive	763.498	5.94
		NA	Positive	803.576	5.99
		NA	Positive	803.523	2.57
		NA	Positive	727.141	5.99
		NA	Positive	763.449	5.77
		NA	Positive	763.447	5.96
		NA	Positive	795.308	2.42
		NA	Positive	687.223	2.43
		NA	Positive	763.297	6.01
		NA	Positive	763.397	6
		NA	Positive	803.526	2.43
Acylcarnitines	7.24e-14	Acetyl-carnitine	Positive	204.122	0.28
		Palmitoylcarnitine	Positive	400.34	2.9
		Stearoyl-L-Carnitine|stearoylcarnitine|3-octadecanoyloxy-4-(trimethylazaniumyl)butanoate	Positive	428.372	2.99
		NA	Positive	442.351	2.83
		NA	Positive	454.387	3.01
		NA	Positive	448.34	2.87
		Oleoyl-L-Carnitine|(3R)-3-[(Z)-octadec-9-enoyl]oxy-4-(trimethylazaniumyl)butanoate	Positive	426.356	2.92
		NA	Positive	452.372	2.95
		NA	Positive	424.34	2.87
		NA	Positive	440.335	2.77
		NA	Positive	416.335	2.79
		Isovalerylcarnitine	Positive	246.169	2.07
		NA	Positive	248.148	0.4
		NA	Positive	414.356	2.94
		Propionylcarnitine	Positive	218.138	0.45
		NA	Positive	456.403	3.09
		NA	Positive	414.32	2.73
		Hexanoyl-L-Carnitine|L-Hexanoylcarnitine|(3R)-3-hexanoyloxy-4-(trimethylazaniumyl)butanoate	Positive	260.185	2.32
		NA	Positive	470.383	2.91
		NA	Positive	388.304	2.69
		NA	Positive	248.148	0.29
		Propionylcarnitine	Positive	218.138	0.31
		NA	Positive	442.387	3.05
		NA	Positive	262.164	0.47
		NA	Positive	484.435	3.21
		NA	Positive	244.153	1.73
		NA	Positive	444.367	2.88
		NA	Positive	244.153	1.42
No annotation	1.56e-13	NA	Positive	663.826	2.41
		NA	Positive	763.247	2.41
		NA	Positive	726.998	2.58
		NA	Positive	664.218	2.41
		NA	Positive	664	2.57
		NA	Positive	763.399	5.77
		NA	Positive	663.912	2.55
		NA	Positive	694.226	5.96
		NA	Positive	693.316	2.41
		NA	Positive	664	5.96
		NA	Positive	727.189	6.03
		NA	Positive	763.447	6.02
		NA	Positive	636.292	5.99
		NA	Positive	755.497	2.51
		NA	Positive	636.417	6.03
		NA	Positive	694.228	5.76
		NA	Positive	727.237	5.95
		NA	Positive	663.869	6.03
		NA	Positive	701.366	2.42
		NA	Positive	636.334	5.96
No annotation	4.43e-13	NA	Positive	693.953	2.41
		NA	Positive	727.046	2.6
		NA	Positive	636.292	2.56
		NA	Positive	663.914	5.76
		NA	Positive	695.954	2.44
		NA	Positive	693.271	2.42
		NA	Positive	663.347	2.42
		NA	Positive	693.407	2.42
		NA	Positive	664	6.04
		NA	Positive	693.36	2.44
		NA	Positive	664.044	5.97
		NA	Positive	663.783	5.93
		NA	Positive	693.362	2.45
		NA	Positive	696.224	2.42
Amino acids and peptides	4.91e-13	Leu-Ile	Positive	245.186	2.22
		NA	Positive	132.101	0.42
		NA	Positive	132.076	0.29
		L-Histidine	Positive	156.076	0.31
		Tyrosine	Positive	182.081	0.4
		NA	Positive	156.041	0.26
		Nepsilon,nepsilon,nepsilon-trimethyllysine	Positive	189.159	0.26
		NA	Positive	392.13	0.43
		NA	Positive	257.116	0.42
		NA	Positive	156.138	2.49
		NA	Positive	370.17	0.42
		NA	Positive	189.134	0.29
		NA	Positive	146.117	1.21
		NA	Positive	302.207	2.19
		NA	Positive	189.123	0.33
		NA	Positive	261.144	1.42
		NA	Positive	261.144	1.32
		NA	Positive	403.255	2.21
		NA	Positive	346.198	2.19
		Phenylalanine methyl ester	Positive	180.101	1.93
		NA	Positive	344.254	2.31
		Leu-Phe	Positive	279.17	2.27
		NA	Positive	133.08	0.31
		NA	Positive	293.7	2.13
		NA	Positive	189.015	0.25
		NA	Positive	258.181	2.08
		NA	Positive	304.114	0.44
		NA	Positive	138.055	2.06
		NA	Positive	474.217	0.41
		NA	Positive	338.099	0.5
		NA	Positive	636.269	0.43
		Val-Leu	Positive	231.17	2.15
		NA	Positive	316.223	2.27
		Thr-Val-Leu	Positive	332.218	2.21
		NA	Positive	360.213	2.17
		NA	Positive	358.27	2.34
		NA	Positive	378.239	2.33
		NA	Positive	392.254	2.38
		NA	Positive	407.229	2.29
		Ile-Glu	Positive	261.144	1.51
No annotation	6.06e-13	NA	Positive	664.087	2.42
		NA	Positive	663.782	2.42
		NA	Positive	763.398	2.6
		NA	Positive	722.063	2.58
		NA	Positive	756.35	2.63
		NA	Positive	721.926	5.91
		NA	Positive	793.867	2.61
		NA	Positive	727.189	2.62
		NA	Positive	756.16	2.72
		NA	Positive	692.179	2.42
		NA	Positive	657.169	2.42
		NA	Positive	729.292	2.5
		NA	Positive	724.904	2.45
		NA	Positive	736.568	2.47
		NA	Positive	763.971	2.47
		NA	Positive	737.241	2.45
		NA	Positive	725.045	2.47
		NA	Positive	756.398	2.62
		NA	Positive	793.215	2.51
		NA	Positive	760.395	2.43
		NA	Positive	692.088	2.42
		NA	Positive	687.132	2.43
		NA	Positive	721.744	5.96
		NA	Positive	797.816	2.5
		NA	Positive	761.145	2.41
		NA	Positive	719.804	2.44
		NA	Positive	754.157	2.5
		NA	Positive	725.093	2.45
		NA	Positive	763.196	6.03
		NA	Positive	750.865	2.49
		NA	Positive	688.105	2.51
		NA	Positive	690.406	2.49
		NA	Positive	755.445	2.51
No annotation	2.7e-12	NA	Positive	635.376	2.48
		NA	Positive	661.892	2.66
		NA	Positive	635.416	2.48
		NA	Positive	661.933	2.49
		NA	Positive	661.975	2.48
		NA	Positive	661.641	2.48
		NA	Positive	635.537	2.5
		NA	Positive	635.295	2.49
		NA	Positive	661.851	5.89
		NA	Positive	635.416	2.62
		NA	Positive	635.416	5.95
		NA	Positive	661.81	5.79
		NA	Positive	661.934	5.92
		NA	Positive	661.976	5.94
		NA	Positive	661.725	5.94
		NA	Positive	635.336	5.97
No annotation	7.71e-12	NA	Positive	721.88	2.48
		NA	Positive	690.712	2.48
		NA	Positive	756.302	2.62
		NA	Positive	721.88	2.64
		NA	Positive	756.207	2.61
		NA	Positive	690.451	2.47
		NA	Positive	690.538	2.64
		NA	Positive	690.799	2.48
		NA	Positive	756.016	2.47
		NA	Positive	756.161	5.75
		NA	Positive	635.456	2.5
		NA	Positive	690.32	2.48
		NA	Positive	661.808	2.6
		NA	Positive	721.881	5.94
		NA	Positive	690.54	5.76
		NA	Positive	721.926	5.98
		NA	Positive	690.842	2.49
		NA	Positive	690.715	5.78
		NA	Positive	690.669	2.61
		NA	Positive	690.36	2.5
		NA	Positive	721.792	5.76
		NA	Positive	755.968	2.47
		NA	Positive	722.018	5.93
		NA	Positive	721.835	5.97
		NA	Positive	690.583	5.77
		NA	Positive	661.893	5.77
		NA	Positive	756.302	5.95
		NA	Positive	690.452	5.79
		NA	Positive	756.112	5.94
		NA	Positive	690.801	2.52
		NA	Positive	755.742	2.44
		NA	Positive	635.578	5.91
		NA	Positive	635.497	5.96
		NA	Positive	690.582	5.96
		NA	Positive	690.451	2.57
		NA	Positive	661.852	5.76
		NA	Positive	756.016	5.97
		NA	Positive	661.976	2.57
No annotation	8.22e-12	NA	Positive	611	2.41
		NA	Positive	610.88	2.41
		NA	Positive	611.08	2.41
		NA	Positive	610.96	2.53
		NA	Positive	636.333	2.55
		NA	Positive	687.086	2.44
		NA	Positive	686.903	2.42
		NA	Positive	611.12	2.41
		NA	Positive	636.125	2.41
		NA	Positive	629.829	2.45
		NA	Positive	687.042	2.47
		NA	Positive	610.88	2.55
		NA	Positive	636.374	6.05
		NA	Positive	610.92	5.99
		NA	Positive	611.001	2.55
		NA	Positive	636.417	2.64
		NA	Positive	610.96	5.99
No annotation	8.5e-12	NA	Positive	343.284	3.61
		NA	Positive	407.344	5.57
		NA	Positive	343.284	5.58
		NA	Positive	352.29	5.58
		NA	Positive	352.289	4.14
		NA	Positive	352.289	3.76
		NA	Positive	352.289	3.6
		NA	Positive	357.3	5.6
		NA	Positive	366.305	5.59
		NA	Positive	352.289	4.02
No annotation	9.91e-12	NA	Positive	727.046	2.41
		NA	Positive	693.999	2.42
		NA	Positive	694.181	2.59
		NA	Positive	694.135	6.01
		NA	Positive	693.999	5.95
		NA	Positive	694	5.76
		NA	Positive	762.545	2.45
		NA	Positive	726.331	2.42
		NA	Positive	727.191	5.78
		NA	Positive	726.998	6.07
		NA	Positive	726.855	5.99
		NA	Positive	726.998	5.96
		NA	Positive	693.953	6.04
		NA	Positive	636.25	2.53
		NA	Positive	701.545	2.44
		NA	Positive	663.871	5.77
No annotation	4.41e-11	NA	Positive	149.059	0.56
		NA	Positive	149.059	2.44
		NA	Positive	163.075	2.63
		NA	Positive	149.023	2.66
		NA	Positive	163.038	2.86
		NA	Positive	217.107	2.2
		NA	Positive	180.087	2.02
		NA	Positive	211.096	2.45
		NA	Positive	163.038	2.59
		NA	Positive	149.023	2.47
		NA	Positive	149.063	0.24
No annotation	1.73e-10	NA	Positive	756.398	2.48
		NA	Positive	794.167	2.47
		NA	Positive	793.817	2.47
		NA	Positive	756.255	2.68
		NA	Positive	722.062	2.47
		NA	Positive	756.35	2.48
		NA	Positive	794.217	2.47
		NA	Positive	611.041	2.41
		NA	Positive	610.8	2.41
		NA	Positive	729.381	2.5
		NA	Positive	793.717	2.48
		NA	Positive	793.919	5.77
		NA	Positive	756.207	2.47
		NA	Positive	794.068	5.91
		NA	Positive	755.543	2.47
		NA	Positive	719.469	2.44
		NA	Positive	729.142	2.42
		NA	Positive	755.537	2.5
		NA	Positive	756.304	5.78
		NA	Positive	756.112	2.59
		NA	Positive	756.493	2.49
		NA	Positive	794.117	5.96
		NA	Positive	756.255	5.89
		NA	Positive	756.35	5.93
		NA	Positive	794.018	5.8
		NA	Positive	794.119	5.76
		NA	Positive	756.301	2.78
		NA	Positive	793.917	5.98
		NA	Positive	793.867	5.94
		NA	Positive	661.726	5.8
		NA	Positive	663.304	2.42
		NA	Positive	794.117	2.58
		NA	Positive	793.967	5.93
		NA	Positive	635.496	2.57
		NA	Positive	755.692	2.43
		NA	Positive	729.429	2.53
		NA	Positive	801.97	2.47
		NA	Positive	793.817	5.96
		NA	Positive	701.319	2.45
		NA	Positive	729.337	2.61
		NA	Positive	696.807	2.47
		NA	Positive	729.338	5.9
No annotation	2.99e-10	NA	Positive	139.987	5.75
		NA	Positive	156.99	5.75
		NA	Positive	141.983	5.75
		NA	Positive	181.014	5.74
		NA	Positive	158.985	5.76
		NA	Positive	196.016	5.94
		NA	Positive	208.039	6.17
		NA	Positive	207.017	5.74
		NA	Positive	172.956	5.95
		NA	Positive	152.994	5.93
		NA	Positive	152.994	6.16
		NA	Positive	180.044	6.16
		NA	Positive	213.982	5.94
		NA	Positive	205.016	5.84
		NA	Positive	138.995	5.9
		NA	Positive	168.015	6.18
		NA	Positive	138.995	6.11
		NA	Positive	198.017	5.75
		NA	Positive	209.012	5.74
		NA	Positive	180.989	6.16
		NA	Positive	153.993	5.75
		NA	Positive	173.029	6.26
		NA	Positive	180.989	5.96
		NA	Positive	167.998	6.19
		NA	Positive	182.984	6.11
		NA	Positive	181.988	5.75
		NA	Positive	160.983	5.75
		NA	Positive	139.987	5.64
		NA	Positive	181.014	5.65
		NA	Positive	173.029	6.31
		NA	Positive	126.021	0.37
		NA	Positive	142.026	0.37
		NA	Positive	151.035	0.29
		NA	Positive	196.016	6.14
		NA	Positive	166.95	0.28
		NA	Positive	150.976	0.28
		NA	Positive	172.956	6.21
		NA	Positive	154.99	5.93
		NA	Positive	138.995	6.17
		NA	Positive	180.989	6.24
		NA	Positive	126.022	0.71
		NA	Positive	196.016	5.87
		NA	Positive	213.982	6.11
		NA	Positive	154.989	6.13
		NA	Positive	167.998	6.24
		NA	Positive	126.022	0.49
		NA	Positive	172.956	6.08
		NA	Positive	182.985	5.92
		NA	Positive	196.016	6.19
		NA	Positive	138.995	6.25
		NA	Positive	138.995	5.99
		NA	Positive	140.021	6.14
		NA	Positive	182.984	6.2
		NA	Positive	152.994	6.22
		NA	Positive	152.994	6
		NA	Positive	168.015	6.22
Lipids & lipid-like molecules	3.75e-10	1-(9Z-Octadecenoyl)-sn-glycero-3-phosphoethanolamine	Positive	480.307	2.92
		1-Stearoyl-2-hydroxy-sn-glycero-3-phosphoethanolamine	Positive	482.323	3.01
		1-Palmitoyl-2-hydroxy-sn-glycero-3-phosphoethanolamine	Positive	454.291	2.9
		1-Octadecanoyl-2-(5Z,8Z,11Z,14Z-eicosatetraenoyl)-sn-glycero-3-phosphoserine	Positive	812.542	5.57
		NA	Positive	788.543	5.57
		NA	Positive	790.558	5.57
		NA	Positive	746.566	5.56
		NA	Positive	768.55	5.55
		NA	Positive	744.552	5.56
		1-Hexadecanoyl-2-(9Z-octadecenoyl)-sn-glycero-3-phosphoethanolamine	Positive	718.536	5.56
		NA	Positive	764.518	3.64
		NA	Positive	766.534	5.56
		1-Hexadecanoyl-2-(5Z,8Z,11Z,14Z-eicosatetraenoyl)-sn-glycero-3-phosphoethanolamine	Positive	740.52	5.55
		NA	Positive	452.275	2.82
		NA	Positive	530.322	2.93
		NA	Positive	792.551	5.55
		NA	Positive	792.549	3.7
		NA	Positive	558.317	2.98
		NA	Positive	554.286	2.9
		NA	Positive	528.307	2.88
		NA	Positive	790.531	3.77
		NA	Positive	524.274	2.85
		NA	Positive	754.534	3.47
		NA	Positive	500.275	2.8
		NA	Positive	621.301	3.01
		NA	Positive	621.301	2.87
		NA	Positive	556.301	2.94
		NA	Positive	476.276	2.8
		NA	Positive	476.276	2.66
		NA	Positive	574.312	2.82
		Glycochenodeoxycholic acid ([M+H]+ adduct)	Positive	450.32	2.69
		NA	Positive	570.281	3.37
		NA	Positive	764.519	3.86
		2-Linoleoyl-1-palmitoyl-sn-glycero-3-phosphoethanolamine	Positive	716.52	5.56
		NA	Positive	764.519	4.14
		NA	Positive	742.535	5.56
		NA	Positive	788.515	3.81
		NA	Positive	764.519	5.55
		NA	Positive	790.533	4.23
		Glycochenodeoxycholic acid ([2M+H]+ adduct)	Positive	899.632	2.69
		NA	Positive	762.503	3.74
		NA	Positive	738.503	3.62
		NA	Positive	500.303	2.89
		NA	Positive	524.276	2.68
		NA	Positive	440.275	2.83
		1-Hexadecanoyl-2-(5Z,8Z,11Z,14Z-eicosatetraenoyl)-sn-glycero-3-phosphoethanolamine	Positive	740.52	3.63
		Taurodeoxycholic acid	Positive	500.302	2.95
		NA	Positive	546.281	3.11
		NA	Positive	754.533	5.56
		NA	Positive	768.585	3.86
		NA	Positive	790.532	3.68
		NA	Positive	764.519	3.72
Glycerophosphocholines	7.24e-10	1-Hexadecanoyl-sn-glycero-3-phosphocholine	Positive	518.32	2.89
		1-Stearoyl-2-hydroxy-sn-glycero-3-phosphocholine ([M+Na]+ adduct)	Positive	546.352	3
		NA	Positive	243.182	0.25
		NA	Positive	566.32	2.86
		NA	Positive	207.014	0.25
		NA	Positive	296.065	0.24
		NA	Positive	516.305	2.82
		NA	Positive	245.18	0.25
		NA	Positive	574.311	2.59
		NA	Positive	384.081	0.23
		NA	Positive	298.063	0.24
		NA	Positive	280.091	0.24
		NA	Positive	434.193	2.26
		NA	Positive	245.005	0.26
		NA	Positive	592.336	2.9
		NA	Positive	590.32	2.85
		NA	Positive	582.316	2.69
		NA	Positive	530.356	2.95
		1-Heptadecanoyl-sn-glycero-3-phosphocholine	Positive	532.336	2.95
		1-Hexadecanoyl-sn-glycero-3-phosphocholine	Positive	518.32	3.21
		NA	Positive	566.32	3.22
		NA	Positive	504.341	2.93
		NA	Positive	564.304	2.8
		NA	Positive	436.208	2.24
		1-Stearoyl-2-hydroxy-sn-glycero-3-phosphocholine ([M+Na]+ adduct)	Positive	546.352	3.23
No annotation	9.84e-10	NA	Positive	1135.51	2.85
		NA	Positive	1159.51	2.86
		NA	Positive	1109.49	2.82
		NA	Positive	1139.54	3
		NA	Positive	1133.49	2.83
		NA	Positive	1111.51	2.89
		NA	Positive	1030.38	2.81
		NA	Positive	1183.51	2.85
		NA	Positive	1157.49	2.81
		NA	Positive	1097.53	2.92
		NA	Positive	1093.46	2.85
		NA	Positive	1097.49	3.01
		NA	Positive	1265.61	3.08
		NA	Positive	1117.46	2.85
		NA	Positive	1141.46	2.85
		NA	Positive	1209.55	2.97
		NA	Positive	1097.49	2.84
		NA	Positive	1095.47	2.93
		NA	Positive	928.404	2.81
		NA	Positive	1069.46	2.9
		NA	Positive	1401.77	3.05
No annotation	1.32e-09	NA	Positive	881.963	2.6
		NA	Positive	835.491	2.48
		NA	Positive	763.197	2.41
		NA	Positive	835.544	2.47
		NA	Positive	835.755	2.65
		NA	Positive	803.734	2.42
		NA	Positive	835.913	2.47
		NA	Positive	848.274	2.42
		NA	Positive	734.762	2.41
		NA	Positive	881.238	2.49
		NA	Positive	897.642	2.41
		NA	Positive	847.997	2.57
		NA	Positive	694.045	5.78
		NA	Positive	834.911	2.5
		NA	Positive	812.053	2.41
		NA	Positive	848.219	2.52
		NA	Positive	848.107	2.56
		NA	Positive	835.649	5.98
		NA	Positive	950.308	2.46
No annotation	1.39e-09	NA	Positive	803.471	2.59
		NA	Positive	803.365	2.42
		NA	Positive	803.63	2.43
		NA	Positive	847.94	2.42
		NA	Positive	953.807	2.42
		NA	Positive	897.76	2.41
		NA	Positive	805.681	2.43
		NA	Positive	898.114	2.41
		NA	Positive	847.829	2.41
		NA	Positive	803.523	6.03
		NA	Positive	726.474	2.41
		NA	Positive	848.218	6.02
		NA	Positive	847.996	5.98
		NA	Positive	803.681	5.98
		NA	Positive	839.378	2.56
Lipids	1.52e-09	13-Keto-9Z,11E-octadecadienoic acid ([M+H]+ adduct)	Positive	295.225	2.98
		11(12)-EET	Positive	303.23	2.97
		9S-Hydroxy-10E,12Z,15Z-octadecatrienoic acid	Positive	277.215	2.89
		NA	Positive	331.262	3.05
		O-Arachidonoylglycidol	Positive	361.272	2.85
		NA	Positive	361.233	2.98
		13-Keto-9Z,11E-octadecadienoic acid ([M+H]+ adduct)	Positive	295.225	2.81
		cis-5,8,11,14-Eicosatetraenoic acid	Positive	305.246	3.21
		NA	Positive	329.246	3.01
		(.+/-.)-11-Hydroxy-4Z,7Z,9E,13Z,16Z,19Z-docosahexaenoic acid	Positive	327.23	2.97
		(.+/-.)-5-Hydroxy-6E,8Z,11Z,14Z,17Z-eicosapentaenoic acid	Positive	301.215	2.91
		NA	Positive	373.272	2.67
		Cholic acid	Positive	355.262	2.67
		13-Keto-9Z,11E-octadecadienoic acid ([M+H-H2O]+ adduct)	Positive	277.215	2.98
		NA	Positive	319.262	3.43
		NA	Positive	343.261	3.39
		NA	Positive	317.246	3.14
		NA	Positive	345.277	3.46
		NA	Positive	329.246	3.19
		9-Oxo-10E,12Z-octadecadienoic acid	Positive	277.215	2.81
		O-Arachidonoylglycidol	Positive	361.272	2.92
		9Z,11E,13E-Octadecatrienoic acid methyl ester	Positive	293.246	3.14
Glycerophosphocholines	1.83e-09	Lyso-PC(16:0)	Positive	496.338	2.89
		1-Stearoyl-2-hydroxy-sn-glycero-3-phosphocholine ([M+H]+ adduct)	Positive	524.37	3
		Massbank:PR310844 LPC 18:2	Positive	520.338	2.85
		NA	Positive	544.338	2.86
		NA	Positive	508.338	2.87
		NA	Positive	536.369	2.98
		Lyso PC (16:1)	Positive	494.323	2.82
		Lyso PC (22:6)	Positive	568.338	2.85
		Lyso PC (20:5)	Positive	542.321	2.84
		1-Myristoyl-sn-glycero-3-phosphocholine	Positive	468.307	2.78
		NA	Positive	412.21	2.26
		NA	Positive	548.37	2.95
		LPC 18:3	Positive	518.322	2.8
		NA	Positive	572.369	2.94
		NA	Positive	570.354	2.89
		NA	Positive	552.329	2.57
		NA	Positive	550.313	2.62
		NA	Positive	534.317	2.68
		NA	Positive	536.334	2.66
		NA	Positive	452.24	2.42
		NA	Positive	560.333	2.71
		NA	Positive	440.24	2.37
		NA	Positive	576.328	2.66
		NA	Positive	442.22	2.35
		NA	Positive	492.307	2.77
		NA	Positive	518.287	2.74
		NA	Positive	438.225	2.36
		NA	Positive	590.307	2.59
		NA	Positive	592.323	2.59
		1-O-Hexadecyl-2-O-(2E-butenoyl)-sn-glyceryl-3-phosphocholine	Positive	550.385	3.03
		NA	Positive	476.24	2.45
		NA	Positive	398.194	2.16
		NA	Positive	436.21	2.34
		NA	Positive	400.209	2.16
		NA	Positive	456.235	2.36
		NA	Positive	538.35	2.7
		NA	Positive	468.236	2.38
		NA	Positive	584.333	2.7
		NA	Positive	520.302	2.64
		NA	Positive	600.328	2.68
		1-Arachidoyl-2-hydroxy-sn-glycero-3-phosphocholine	Positive	552.401	3.13
		NA	Positive	454.256	2.37
		NA	Positive	442.256	2.37
		1-Behenoyl-2-hydroxy-sn-glycero-3-phosphocholine	Positive	580.432	3.28
		NA	Positive	608.319	2.43
		NA	Positive	542.287	2.74
		NA	Positive	424.21	2.27
		NA	Positive	624.313	2.4
		NA	Positive	452.204	2.31
		NA	Positive	616.322	2.62
		NA	Positive	492.236	2.35
		NA	Positive	454.22	2.34
		NA	Positive	590.307	2.64
Lipids	2.03e-09	NA	Positive	256.262	2.82
		NA	Positive	300.288	2.79
		NA	Positive	284.293	2.93
		NA	Positive	282.278	2.79
		NA	Positive	372.346	2.98
		NA	Positive	228.195	2.67
		NA	Positive	214.179	2.6
		NA	Positive	336.324	3.36
		NA	Positive	336.325	3.11
		NA	Positive	354.335	3.21
		Ricinoleic acid methyl ester	Positive	295.262	3.46
		NA	Positive	337.235	2.8
		NA	Positive	228.195	3.28
		NA	Positive	280.262	3.12
		NA	Positive	298.273	2.73
		NA	Positive	354.335	3.24
		Monoelaidin	Positive	339.288	2.91
		NA	Positive	280.262	2.74
		NA	Positive	337.272	3.42
		NA	Positive	321.314	3.49
No annotation	2.4e-09	NA	Positive	661.808	2.48
		NA	Positive	756.159	2.54
		NA	Positive	690.625	2.6
		NA	Positive	690.494	2.47
		NA	Positive	690.364	2.48
		NA	Positive	690.712	2.64
		NA	Positive	690.407	2.48
		NA	Positive	661.892	2.48
		NA	Positive	690.451	2.68
		NA	Positive	690.625	2.75
		NA	Positive	721.882	5.75
		NA	Positive	689.798	2.51
		NA	Positive	697.626	2.57
		NA	Positive	721.15	2.56
		NA	Positive	697.583	2.51
		NA	Positive	661.725	2.61
		NA	Positive	722.017	2.47
		NA	Positive	756.064	5.96
		NA	Positive	661.684	5.93
		NA	Positive	690.495	2.6
		NA	Positive	690.494	5.97
		NA	Positive	690.627	5.77
		NA	Positive	756.065	5.8
		NA	Positive	690.539	5.88
		NA	Positive	690.625	5.96
		NA	Positive	690.713	5.94
		NA	Positive	635.418	5.79
		NA	Positive	690.408	5.96
		NA	Positive	635.296	5.94
		NA	Positive	690.713	2.57
No annotation	2.44e-09	NA	Positive	835.65	2.56
		NA	Positive	933.783	2.48
		NA	Positive	882.184	2.47
		NA	Positive	835.964	2.48
		NA	Positive	933.901	2.47
		NA	Positive	882.073	2.47
		NA	Positive	881.906	2.47
		NA	Positive	992.332	2.47
		NA	Positive	934.019	2.47
		NA	Positive	934.137	2.47
		NA	Positive	881.85	2.47
		NA	Positive	992.394	2.47
		NA	Positive	881.907	2.61
		NA	Positive	881.962	2.48
		NA	Positive	934.02	5.91
		NA	Positive	933.842	5.96
		NA	Positive	835.86	5.96
		NA	Positive	835.807	5.92
		NA	Positive	882.186	5.94
		NA	Positive	881.906	5.94
		NA	Positive	882.017	5.97
No annotation	1.76e-08	NA	Positive	570.281	3
		NA	Positive	526.313	5.64
		NA	Positive	524.297	3.14
		NA	Positive	522.282	2.8
		NA	Positive	546.282	5.66
		NA	Positive	522.282	5.67
		NA	Positive	526.312	3.05
		NA	Positive	570.281	3.23
		NA	Positive	526.312	2.94
		NA	Positive	570.282	5.64
		NA	Positive	570.281	2.91
		NA	Positive	522.282	5.81
		NA	Positive	522.281	3.09
		NA	Positive	546.282	5.8
		NA	Positive	574.312	3.02
		NA	Positive	570.282	5.72
		NA	Positive	498.281	3.08
Peptides	1.82e-08	Glutathione reduced	Positive	308.09	5.64
		NA	Positive	462.19	2.37
		NA	Positive	434.195	2.36
		Glutathione reduced	Positive	308.09	0.38
		4-Hydroxynonenal glutathione	Positive	464.207	2.29
		NA	Positive	542.252	2.61
		NA	Positive	478.185	2.34
		NA	Positive	322.105	0.41
		NA	Positive	478.221	2.36
		NA	Positive	528.273	2.57
		NA	Positive	490.257	2.52
		NA	Positive	568.303	2.67
		NA	Positive	602.309	2.55
		NA	Positive	460.175	2.31
		NA	Positive	534.212	2.32
		NA	Positive	518.217	2.36
		NA	Positive	530.288	2.62
		NA	Positive	450.226	2.4
		NA	Positive	310.086	0.38
		NA	Positive	576.17	0.41
		NA	Positive	446.196	2.3
		NA	Positive	490.221	2.37
		NA	Positive	476.206	2.37
		NA	Positive	448.175	2.14
		NA	Positive	500.205	2.45
		NA	Positive	502.22	2.51
		NA	Positive	520.233	2.32
		NA	Positive	506.217	2.34
No annotation	5.45e-08	NA	Positive	569.315	2.28
		NA	Positive	769.15	2.32
		NA	Positive	841.552	2.37
		NA	Positive	715.521	2.39
		NA	Positive	752.916	2.4
		NA	Positive	769.241	2.32
		NA	Positive	714.726	2.32
		NA	Positive	715.422	2.38
		NA	Positive	1021.74	2.37
		NA	Positive	737.086	2.37
		NA	Positive	863.793	2.46
		NA	Positive	659.979	2.32
		NA	Positive	794.744	2.36
		NA	Positive	681.355	2.42
		NA	Positive	772.824	2.37
		NA	Positive	753.18	2.37
		NA	Positive	762.348	2.48
		NA	Positive	863.727	2.47
		NA	Positive	863.859	2.45
		NA	Positive	739.879	2.47
No annotation	5.87e-08	NA	Positive	727.457	3
		NA	Positive	639.405	3.02
		NA	Positive	683.431	3.01
		NA	Positive	771.483	3
		NA	Positive	815.509	2.99
		NA	Positive	551.354	3.03
		NA	Positive	581.363	2.95
		NA	Positive	859.535	2.99
		NA	Positive	713.442	2.94
		NA	Positive	757.467	2.94
		NA	Positive	595.379	3.02
		NA	Positive	669.416	2.95
		NA	Positive	625.389	2.95
		NA	Positive	537.338	2.96
		NA	Positive	845.519	2.92
		NA	Positive	801.493	2.93
Purines & amino acids	1.63e-07	N-Lauroylsarcosine	Positive	272.221	2.92
		Inosine	Positive	269.087	0.42
		NA	Positive	311.039	0.3
		NA	Positive	268.139	0.4
		Guanosine	Positive	284.098	0.39
		NA	Positive	295.065	0.33
		NA	Positive	293.16	2.37
		NA	Positive	318.118	0.39
		NA	Positive	291.069	0.41
		Xanthosine	Positive	285.082	0.46
		NA	Positive	309.155	2.38
		NA	Positive	254.124	0.36
		NA	Positive	273.083	0.37
		NA	Positive	373.222	2.78
		NA	Positive	286.096	0.37
		NA	Positive	333.191	2.61
		NA	Positive	302.124	0.44
		NA	Positive	450.161	0.41
		NA	Positive	401.176	0.36
		NA	Positive	415.156	0.4
		NA	Positive	537.168	0.41
		NA	Positive	415.192	0.38
		NA	Positive	245.076	0.39
		NA	Positive	331.175	2.56
		NA	Positive	416.14	0.41
		NA	Positive	255.096	0.25
		NA	Positive	318.128	0.32
		NA	Positive	431.139	0.42
		NA	Positive	434.166	0.45
		NA	Positive	405.125	0.41
		NA	Positive	410.106	0.42
		NA	Positive	226.093	0.35
		NA	Positive	357.227	2.79
		NA	Positive	286.2	2.61
		NA	Positive	477.172	0.45
No annotation	8.01e-06	NA	Positive	226.179	2.57
		NA	Positive	198.148	2.43
		NA	Positive	216.159	2.43
		NA	Positive	244.19	2.57
		NA	Positive	230.174	2.51
		NA	Positive	212.164	2.5
		NA	Positive	258.205	2.66
		NA	Positive	254.21	2.7
		NA	Positive	170.118	2.26
		NA	Positive	188.128	2.26
		NA	Positive	202.144	2.35
		NA	Positive	184.133	2.35
		NA	Positive	272.221	2.7
Bile acids	8.92e-06	NA	Positive	464.312	2.97
		Glycocholic acid ([M+H]+ adduct)	Positive	466.315	2.57
		Glycolithocholic acid|AC1N3NBH|2-[4-(3-hydroxy-10,13-dimethyl-2,3,4,5,6,7,8,9,11,12,14,15,16,17-tetradecahydro-1H-cyclopenta[a]phenanthren-17-yl)pentanoylamino]acetic acid	Positive	434.325	2.86
		Glycocholic acid ([M+H-H2O]+ adduct)	Positive	448.304	2.58
		NA	Positive	432.309	2.7
		Glycoursodeoxycholic acid	Positive	414.299	2.69
		Taurocholic acid ([M+H]+ adduct)	Positive	516.297	2.7
		Taurocholic acid ([M+H-H2O]+ adduct)	Positive	498.287	2.71
		Glycocholic acid ([M+H-2H2O]+ adduct)	Positive	430.294	2.57
		NA	Positive	412.283	2.57
		NA	Positive	464.299	2.54
		Taurohyodeoxycholic acid	Positive	464.281	2.89
		Taurocholic acid ([M+H-2H2O]+ adduct)	Positive	480.276	2.7
		Taurocholic acid ([M+H-3H2O]+ adduct)	Positive	462.266	2.7
		Taurocholic acid ([2M+H]+ adduct)	Positive	1031.59	2.7
		NA	Positive	965.608	2.7
		Glycocholic acid ([2M+H]+ adduct)	Positive	931.622	2.58
		NA	Positive	532.293	2.58
		Taurocholic acid ([M+H-H2O]+ adduct)	Positive	498.286	2.91
		Taurohyodeoxycholic acid	Positive	464.281	3.03
		NA	Positive	483.341	2.58
		Ala-CA	Positive	480.33	2.61
		NA	Positive	412.283	2.49
		Taurocholic acid ([M+H]+ adduct)	Positive	516.298	5.83
		2-((4R)-4-((5R,7R,8R,9S,10S,12S,13R,17R)-7,12-dihydroxy-10,13-dimethyl-3-oxohexadecahydro-1H-cyclopenta[a]phenanthren-17-yl)pentanamido)ethane-1-sulfonic acid	Positive	514.282	2.68
No annotation	1.25e-05	NA	Positive	678.475	3.01
		NA	Positive	722.502	3
		NA	Positive	634.45	3.02
		NA	Positive	766.529	3
		NA	Positive	590.424	3.02
		NA	Positive	810.554	2.99
		NA	Positive	546.398	3.03
		NA	Positive	854.58	2.99
		NA	Positive	576.409	2.96
		NA	Positive	502.372	3.04
		NA	Positive	705.475	3
		NA	Positive	661.45	3.01
		NA	Positive	488.357	2.97
		NA	Positive	708.486	2.94
		NA	Positive	898.606	2.98
		NA	Positive	750.534	3
		NA	Positive	662.48	3.02
		NA	Positive	556.44	3.05
		NA	Positive	749.501	3
		NA	Positive	706.507	3.01
		NA	Positive	512.414	3.06
		NA	Positive	573.398	3.02
		NA	Positive	468.388	3.07
		NA	Positive	618.455	3.02
		NA	Positive	752.511	2.94
		NA	Positive	574.429	3.03
		NA	Positive	444.33	2.97
		NA	Positive	530.403	3.04
		NA	Positive	644.492	3.04
		NA	Positive	600.466	3.05
		NA	Positive	424.362	3.08
		NA	Positive	796.539	2.93
		NA	Positive	482.403	3.13
		NA	Positive	400.304	2.98
		NA	Positive	942.631	2.98
		NA	Positive	628.497	3.17
		NA	Positive	394.351	3.14
		NA	Positive	438.377	3.14
		NA	Positive	614.481	3.1
		NA	Positive	559.382	2.95
		NA	Positive	570.455	3.11
		NA	Positive	692.491	3.05
		NA	Positive	736.518	3.05
		NA	Positive	658.507	3.09
		NA	Positive	702.535	3.11
		NA	Positive	620.434	2.95
		NA	Positive	664.46	2.95
		NA	Positive	532.383	2.96
		NA	Positive	529.372	3.03
		NA	Positive	458.346	3.05
		NA	Positive	486.377	3.05
		NA	Positive	764.512	3.11
		NA	Positive	356.278	2.98
		NA	Positive	380.335	3.09
		NA	Positive	515.356	2.96
		NA	Positive	647.434	2.95
		NA	Positive	471.33	2.97
		NA	Positive	884.59	2.92
		NA	Positive	473.325	2.92
		NA	Positive	720.486	3.11
		NA	Positive	584.471	3.16
		NA	Positive	452.393	3.22
1,2-aminoalcohols	1.6e-05	NA	Positive	288.288	2.69
		NA	Positive	316.319	2.79
		NA	Positive	290.268	2.67
		NA	Positive	328.319	3.22
		NA	Positive	304.283	2.71
		NA	Positive	244.262	2.7
		NA	Positive	583.322	3.01
		NA	Positive	316.283	2.91
		NA	Positive	272.293	2.8
		NA	Positive	332.314	2.81
		NA	Positive	286.273	2.73
		NA	Positive	302.267	2.85
		NA	Positive	260.221	2.62
		NA	Positive	228.267	2.81
		NA	Positive	240.231	2.66
		NA	Positive	200.236	2.71
		N-Oleoylethanolamine	Positive	326.304	3.14
		NA	Positive	288.252	2.77
		NA	Positive	258.278	2.73
		NA	Positive	304.212	2.33
		NA	Positive	421.27	3.21
		NA	Positive	421.231	3.02
		Lauryldiethanolamine|2-[dodecyl(2-hydroxyethyl)amino]ethanol	Positive	274.273	2.65
		Linoleoyl ethanolamide	Positive	324.288	3.05
		NA	Positive	436.28	2.89
		NA	Positive	313.272	2.89
		NA	Positive	344.314	3.01
		NA	Positive	372.346	3.17
		NA	Positive	629.472	3.85
No annotation	3.37e-05	NA	Positive	991.668	2.89
		NA	Positive	1063.67	2.86
		NA	Positive	1039.67	2.86
		NA	Positive	1015.67	2.89
		NA	Positive	1087.67	2.86
		NA	Positive	1021.62	2.86
		NA	Positive	1045.62	2.86
		NA	Positive	1043.7	2.92
		NA	Positive	997.622	2.87
		NA	Positive	1013.65	2.86
		NA	Positive	1111.67	2.86
		NA	Positive	1091.7	2.92
		NA	Positive	1069.62	2.86
		NA	Positive	973.621	2.89
		NA	Positive	934.54	2.84
		NA	Positive	908.525	2.82
		NA	Positive	949.621	2.89
		NA	Positive	1001.65	2.93
		NA	Positive	956.523	2.84
		NA	Positive	1005.68	3.01
		NA	Positive	932.522	2.87
		NA	Positive	910.539	2.87
		NA	Positive	980.521	2.85
		NA	Positive	975.636	2.91
		NA	Positive	1017.68	2.91
		NA	Positive	1135.67	2.86
		NA	Positive	1093.62	2.85
		NA	Positive	438.189	2.24
Ceramides	8.12e-05	Ceramide (18:1/16:0)	Positive	538.518	4.03
		NA	Positive	648.627	5.01
		N-[1,3-dihydroxyoctadec-4-en-2-yl]hexadecanamide	Positive	520.507	4.03
		NA	Positive	700.569	3.72
		NA	Positive	646.611	4.68
		C16 Lactosyl Ceramide (d18:1/16:0)	Positive	862.621	3.68
		NA	Positive	566.549	4.29
		NA	Positive	650.642	5.42
		NA	Positive	636.627	5.17
		NA	Positive	698.605	3.49
		Ceramide (18:1/16:0)	Positive	538.518	3.95
No annotation	0.010838	NA	Positive	554.548	3.68
		NA	Positive	360.346	2.81
		NA	Positive	552.533	3.54
		NA	Positive	550.518	3.4
		NA	Positive	526.518	3.47
		NA	Positive	578.548	3.54
		NA	Positive	580.564	3.68
		NA	Positive	574.517	3.35
		NA	Positive	582.579	3.78
		NA	Positive	572.45	3.33
		NA	Positive	600.482	3.52
No annotation	0.018377	NA	Positive	184.985	5.75
		NA	Positive	186.98	5.75
		NA	Positive	226.011	5.75
		NA	Positive	184.985	5.64
		NA	Positive	228.007	5.74
		NA	Positive	188.978	5.75
		NA	Positive	185.023	6.2
		NA	Positive	226.011	5.64
		NA	Positive	185.023	6.25
		NA	Positive	184.985	6.2
Carbohydrates	4.65e-08	NA	Negative	164.926	6.04
		NA	Negative	194.946	0.36
		NA	Negative	168.99	0.33
		NA	Negative	217.029	0.25
		NA	Negative	207.968	0.22
		NA	Negative	356.999	0.39
		NA	Negative	191.994	0.22
		NA	Negative	185.021	0.25
		NA	Negative	221.983	0.32
		NA	Negative	195.05	0.26
		NA	Negative	199.037	0.34
		NA	Negative	286.978	0.26
		NA	Negative	172.022	0.22
		NA	Negative	237.988	0.3
		NA	Negative	257.043	0.4
		NA	Negative	266.967	0.4
		NA	Negative	384.037	0.33
		NA	Negative	243.966	0.3
		NA	Negative	186.037	0.22
		Ribose 5-phosphate	Negative	229.011	0.32
		NA	Negative	165.039	0.29
		NA	Negative	181.965	0.25
		NA	Negative	154.927	0.28
		NA	Negative	207.998	0.22
		NA	Negative	300.049	0.32
		NA	Negative	245.042	0.25
		NA	Negative	298.114	0.23
		NA	Negative	314.905	0.5
		NA	Negative	273.038	0.33
		NA	Negative	184.985	0.42
		Sedoheptulose 7-phosphate(S7P)	Negative	289.032	0.31
		NA	Negative	284.098	0.23
		NA	Negative	378.981	0.36
		NA	Negative	300.039	0.29
		NA	Negative	429.02	0.4
		NA	Negative	365.05	0.4
		NA	Negative	314.905	0.59
		NA	Negative	280.035	0.3
		NA	Negative	341.039	0.37
		NA	Negative	201.037	0.26
		NA	Negative	269.087	0.26
		NA	Negative	157.011	0.27
		NA	Negative	239.077	0.26
		NA	Negative	310.114	0.26
		NA	Negative	260.025	0.31
		NA	Negative	251.994	0.26
		NA	Negative	333.094	0.27
		NA	Negative	236.02	0.26
		NA	Negative	194.946	0.53
		NA	Negative	356.999	0.53
		NA	Negative	266.967	0.51
		Ribose 5-phosphate	Negative	229.011	0.4
		Ribose 5-phosphate	Negative	229.011	0.55
		NA	Negative	300.049	0.54
		NA	Negative	289.033	0.54
		NA	Negative	392.088	0.39
		NA	Negative	274.887	0.33
		NA	Negative	341.943	0.35
		NA	Negative	164.926	6.09
		NA	Negative	368.077	0.27
		NA	Negative	208.961	0.37
		NA	Negative	314.905	0.4
		NA	Negative	268.983	0.42
		NA	Negative	343.02	0.51
		NA	Negative	439.086	0.36
		NA	Negative	325.125	0.23
		NA	Negative	455.097	2.21
		NA	Negative	415.076	0.37
		NA	Negative	312.025	0.3
		NA	Negative	286.06	0.29
		NA	Negative	316.08	0.66
		NA	Negative	387.01	0.38
		NA	Negative	513.122	0.32
		NA	Negative	351.07	0.34
		NA	Negative	357.089	0.65
		NA	Negative	199	0.34
		NA	Negative	326.988	0.39
		NA	Negative	268.983	0.34
		NA	Negative	268.983	0.52
		NA	Negative	343.02	0.41
		NA	Negative	431.036	0.39
		NA	Negative	194.946	0.43
		NA	Negative	266.967	0.56
		NA	Negative	429.02	0.53
Phosphoethanolamines	1.28e-05	1-(9Z-Octadecenoyl)-sn-glycero-3-phosphoethanolamine	Negative	478.294	2.91
		NA	Negative	500.278	2.83
		1-Stearoyl-2-hydroxy-sn-glycero-3-phosphoethanolamine	Negative	480.31	2.99
		1-Palmitoyl-2-hydroxy-sn-glycero-3-phosphoethanolamine	Negative	452.278	2.88
		NA	Negative	368.148	2.24
		NA	Negative	450.262	2.81
		NA	Negative	504.309	2.84
		NA	Negative	506.288	2.96
		NA	Negative	504.309	2.94
		NA	Negative	466.294	2.94
		NA	Negative	490.257	2.67
		NA	Negative	556.304	2.97
		NA	Negative	552.273	2.88
		NA	Negative	498.262	2.79
		NA	Negative	386.159	2.24
		NA	Negative	464.278	2.86
		NA	Negative	506.325	3.03
		NA	Negative	370.163	2.23
		NA	Negative	438.262	2.82
		NA	Negative	410.195	2.38
Fatty acids	5.67e-05	NA	Negative	187.097	2.38
		NA	Negative	129.018	0.29
		NA	Negative	242.175	2.56
		NA	Negative	333.207	2.73
		NA	Negative	169.086	2.62
		NA	Negative	384.143	2.22
		NA	Negative	228.16	2.49
		NA	Negative	171.065	2.31
		NA	Negative	251.128	2.61
		Suberic acid	Negative	173.081	2.28
		9-(2,3-dihydroxypropoxy)-9-oxononanoic acid	Negative	261.134	2.33
		NA	Negative	171.102	2.54
		NA	Negative	201.112	2.47
		NA	Negative	214.144	2.42
		NA	Negative	229.144	2.61
		NA	Negative	184.097	2.29
		NA	Negative	257.175	2.74
		NA	Negative	229.107	2.52
		NA	Negative	503.153	2.23
		NA	Negative	415.137	2.31
Glycerophosphocholines	0.00065	NA	Negative	540.331	2.88
		NA	Negative	564.331	2.84
		NA	Negative	588.331	2.84
		LPC 18:1	Negative	566.347	2.91
		NA	Negative	538.315	2.81
		NA	Negative	456.201	2.25
		NA	Negative	562.315	2.79
		NA	Negative	1035.66	2.88
		NA	Negative	512.299	2.77
		NA	Negative	592.362	2.94
		NA	Negative	614.347	2.88
		NA	Negative	554.346	2.93
		NA	Negative	582.378	3.05
		NA	Negative	484.232	2.35
		NA	Negative	458.216	2.23
		NA	Negative	444.201	2.15
No annotation	0.03651	NA	Negative	231.931	5.88
		NA	Negative	231.931	5.65
		NA	Negative	403.158	3.19
		NA	Negative	383.189	3.4
		NA	Negative	287.958	0.53
		NA	Negative	144.922	3.43
		NA	Negative	379.158	3.21
		NA	Negative	381.174	3.31
		NA	Negative	355.158	3.28
		NA	Negative	427.158	3.18
		NA	Negative	331.947	0.51
