# Supplementary material for: Impact of Visceral Leishmaniasis on Local Organ Metabolism in Hamsters
Source: Metabolites. 2022 Aug 27;12(9):802. doi: 10.3390/metabo12090802 (PMC9506185; doi:10.3390/metabo12090802)
Supplement: Supplementary file 1 [file metabolites-12-00802-s001.zip › SI/Table S5.xlsx]

## Sheet: Gut_PALS_families_table
Chemical family name	P-value	Compound name	Mode	Precursor mass (m/z)	Retention time
No annotation	9.92499e-23	NA	Positive	693.953	2.41
		NA	Positive	727.046	2.6
		NA	Positive	636.292	2.56
		NA	Positive	693.271	2.42
		NA	Positive	663.347	2.42
		NA	Positive	693.407	2.42
		NA	Positive	664	6.04
		NA	Positive	693.36	2.44
		NA	Positive	663.782	6.05
		NA	Positive	664.044	5.97
		NA	Positive	664.043	6.07
		NA	Positive	636.167	5.87
		NA	Positive	663.218	2.43
		NA	Positive	663.783	5.93
		NA	Positive	693.362	2.45
No annotation	2.43582e-18	NA	Positive	635.376	2.48
		NA	Positive	661.892	2.66
		NA	Positive	635.416	2.48
		NA	Positive	661.933	2.49
		NA	Positive	661.975	2.48
		NA	Positive	661.641	2.48
		NA	Positive	635.537	2.5
		NA	Positive	635.295	2.49
		NA	Positive	661.851	5.89
		NA	Positive	635.457	5.84
		NA	Positive	635.416	5.95
		NA	Positive	661.81	5.79
		NA	Positive	661.934	5.92
		NA	Positive	661.976	5.94
		NA	Positive	661.725	5.94
		NA	Positive	635.336	5.97
		NA	Positive	635.459	2.48
No annotation	7.15859e-17	NA	Positive	756.398	2.48
		NA	Positive	794.167	2.47
		NA	Positive	793.817	2.47
		NA	Positive	756.255	2.68
		NA	Positive	722.062	2.47
		NA	Positive	756.35	2.48
		NA	Positive	794.217	2.47
		NA	Positive	721.972	2.62
		NA	Positive	611.041	2.41
		NA	Positive	610.8	2.41
		NA	Positive	729.381	2.5
		NA	Positive	793.717	2.48
		NA	Positive	755.492	2.45
		NA	Positive	793.919	5.77
		NA	Positive	756.207	2.47
		NA	Positive	794.068	5.91
		NA	Positive	755.543	2.47
		NA	Positive	719.469	2.44
		NA	Positive	729.237	2.44
		NA	Positive	756.304	5.78
		NA	Positive	756.112	2.59
		NA	Positive	756.493	2.49
		NA	Positive	794.117	5.96
		NA	Positive	756.35	5.93
		NA	Positive	794.018	5.8
		NA	Positive	756.301	2.78
		NA	Positive	793.917	5.98
		NA	Positive	793.867	5.94
		NA	Positive	661.726	5.8
		NA	Positive	663.304	2.42
		NA	Positive	794.117	2.58
		NA	Positive	793.967	5.93
		NA	Positive	635.496	2.57
		NA	Positive	729.429	2.53
		NA	Positive	793.817	5.96
		NA	Positive	701.319	2.45
		NA	Positive	793.112	2.48
		NA	Positive	756.254	5.99
		NA	Positive	793.967	6.03
No annotation	1.96395e-15	NA	Positive	661.808	2.48
		NA	Positive	756.159	2.54
		NA	Positive	690.625	2.6
		NA	Positive	690.494	2.47
		NA	Positive	690.364	2.48
		NA	Positive	690.712	2.64
		NA	Positive	690.407	2.48
		NA	Positive	661.892	2.48
		NA	Positive	690.451	2.68
		NA	Positive	721.882	5.75
		NA	Positive	689.798	2.51
		NA	Positive	661.933	2.65
		NA	Positive	697.627	2.49
		NA	Positive	721.15	2.56
		NA	Positive	661.725	2.61
		NA	Positive	635.215	2.47
		NA	Positive	668.519	2.52
		NA	Positive	722.017	2.47
		NA	Positive	756.064	5.96
		NA	Positive	661.684	5.93
		NA	Positive	690.495	2.6
		NA	Positive	690.494	5.97
		NA	Positive	635.336	2.56
		NA	Positive	756.065	5.8
		NA	Positive	690.625	5.96
		NA	Positive	661.683	2.7
		NA	Positive	690.713	5.94
		NA	Positive	690.408	5.96
		NA	Positive	635.296	5.94
		NA	Positive	690.713	2.57
		NA	Positive	763.498	2.42
		NA	Positive	803.682	2.56
		NA	Positive	803.313	2.42
		NA	Positive	719.613	2.44
		NA	Positive	719.707	2.43
		NA	Positive	686.994	2.43
		NA	Positive	755.593	2.43
		NA	Positive	686.949	2.43
		NA	Positive	719.756	2.43
		NA	Positive	795.255	2.44
		NA	Positive	763.447	2.54
		NA	Positive	803.629	2.57
		NA	Positive	729.045	2.42
		NA	Positive	727.095	5.76
		NA	Positive	803.418	5.97
		NA	Positive	803.417	6.05
		NA	Positive	763.349	5.79
		NA	Positive	803.42	5.79
		NA	Positive	727.38	2.52
		NA	Positive	763.497	6.03
		NA	Positive	765.497	2.43
		NA	Positive	795.362	2.47
		NA	Positive	763.498	5.94
		NA	Positive	803.576	5.99
		NA	Positive	803.523	2.57
		NA	Positive	763.448	2.67
		NA	Positive	727.141	5.99
		NA	Positive	763.449	5.77
		NA	Positive	763.447	5.96
		NA	Positive	755.642	2.46
		NA	Positive	719.567	2.52
		NA	Positive	795.202	2.54
		NA	Positive	763.297	6.01
		NA	Positive	763.397	6
		NA	Positive	727.093	6.06
		NA	Positive	803.526	2.43
No annotation	9.13644e-15	NA	Positive	611	2.41
		NA	Positive	610.88	2.41
		NA	Positive	611.08	2.41
		NA	Positive	610.96	2.53
		NA	Positive	636.333	2.55
		NA	Positive	611.12	2.41
		NA	Positive	636.125	2.41
		NA	Positive	636.25	6
		NA	Positive	636.459	6
		NA	Positive	629.829	2.45
		NA	Positive	629.787	2.46
		NA	Positive	657.081	2.55
		NA	Positive	610.88	2.55
		NA	Positive	636.374	6.05
		NA	Positive	610.92	5.99
		NA	Positive	611.001	2.55
		NA	Positive	610.92	2.58
		NA	Positive	610.96	5.99
No annotation	9.26724e-15	NA	Positive	663.826	2.41
		NA	Positive	763.247	2.41
		NA	Positive	726.998	2.58
		NA	Positive	664.218	2.41
		NA	Positive	664	2.57
		NA	Positive	763.399	5.77
		NA	Positive	663.912	2.55
		NA	Positive	694.226	5.96
		NA	Positive	693.316	2.41
		NA	Positive	664	5.96
		NA	Positive	734.858	2.45
		NA	Positive	727.189	6.03
		NA	Positive	763.447	6.02
		NA	Positive	636.292	5.99
		NA	Positive	755.497	2.51
		NA	Positive	726.951	6.02
		NA	Positive	663.957	5.97
		NA	Positive	636.417	6.03
		NA	Positive	727.237	5.95
		NA	Positive	663.869	6.03
		NA	Positive	701.366	2.42
		NA	Positive	636.334	5.96
Amino acids and peptides	3.76088e-14	Leu-Ile	Positive	245.186	2.22
		NA	Positive	132.076	0.29
		L-Histidine	Positive	156.076	0.31
		Tyrosine	Positive	182.081	0.4
		NA	Positive	156.041	0.26
		NA	Positive	184.618	2.1
		Nepsilon,nepsilon,nepsilon-trimethyllysine	Positive	189.159	0.26
		NA	Positive	392.13	0.43
		NA	Positive	257.116	0.42
		NA	Positive	426.115	0.53
		NA	Positive	156.138	2.49
		NA	Positive	370.17	0.42
		NA	Positive	189.134	0.29
		NA	Positive	146.117	1.21
		NA	Positive	302.207	2.19
		Gly-Leu	Positive	189.123	0.77
		NA	Positive	189.123	0.33
		NA	Positive	261.144	1.42
		NA	Positive	261.144	1.32
		Gly-Ile	Positive	189.123	0.46
		NA	Positive	403.255	2.21
		NA	Positive	318.202	2.13
		NA	Positive	346.198	2.19
		Phenylalanine methyl ester	Positive	180.101	1.93
		NA	Positive	344.254	2.31
		Leu-Phe	Positive	279.17	2.27
		NA	Positive	288.192	2.18
		NA	Positive	360.213	2.24
		NA	Positive	146.059	1.09
		NA	Positive	133.08	0.31
		NA	Positive	293.7	2.13
		Ile-Pro-Ile	Positive	342.239	2.27
		NA	Positive	329.218	2.17
		NA	Positive	291.1	0.51
		NA	Positive	258.181	2.08
		Glu Phe	Positive	295.128	1.83
		NA	Positive	374.229	2.28
		Alanylleucine	Positive	203.138	0.67
		Glu Phe	Positive	295.128	1.57
		NA	Positive	261.144	0.84
		Leu-Pro	Positive	229.154	1.18
		Phe-Pro	Positive	263.139	2.21
		NA	Positive	316.223	2.27
		NA	Positive	445.266	2.25
		Thr-Val-Leu	Positive	332.218	2.21
		NA	Positive	373.245	2.25
		NA	Positive	360.213	2.17
		Pro-Ile	Positive	229.154	0.92
		NA	Positive	350.208	2.28
		NA	Positive	415.291	2.34
		Leu-Ile	Positive	245.186	2.28
		Ile-Glu	Positive	261.144	1.51
No annotation	3.89687e-14	NA	Positive	727.046	2.41
		NA	Positive	693.999	2.42
		NA	Positive	694.181	2.59
		NA	Positive	694.135	6.01
		NA	Positive	693.999	5.95
		NA	Positive	694	5.76
		NA	Positive	762.545	2.45
		NA	Positive	726.331	2.42
		NA	Positive	726.998	6.07
		NA	Positive	663.826	5.97
		NA	Positive	726.855	5.99
		NA	Positive	727.189	5.94
		NA	Positive	726.952	5.77
		NA	Positive	726.998	5.96
		NA	Positive	693.953	6.04
		NA	Positive	636.25	2.53
		NA	Positive	636.375	5.96
		NA	Positive	701.545	2.44
No annotation	1.77325e-13	NA	Positive	1135.51	2.85
		NA	Positive	1159.51	2.86
		NA	Positive	1109.49	2.82
		NA	Positive	1139.54	3
		NA	Positive	1111.51	2.89
		NA	Positive	1030.38	2.81
		NA	Positive	1008.47	2.82
		NA	Positive	1117.46	2.85
		NA	Positive	1145.45	2.91
		NA	Positive	928.404	2.81
No annotation	4.45007e-13	NA	Positive	721.88	2.48
		NA	Positive	690.712	2.48
		NA	Positive	756.302	2.62
		NA	Positive	721.88	2.64
		NA	Positive	756.207	2.61
		NA	Positive	690.451	2.47
		NA	Positive	690.538	2.64
		NA	Positive	690.799	2.48
		NA	Positive	756.016	2.47
		NA	Positive	756.161	5.75
		NA	Positive	635.456	2.5
		NA	Positive	690.32	2.48
		NA	Positive	661.808	2.6
		NA	Positive	690.67	5.78
		NA	Positive	721.881	5.94
		NA	Positive	690.54	5.76
		NA	Positive	721.926	5.98
		NA	Positive	690.842	2.49
		NA	Positive	690.715	5.78
		NA	Positive	690.669	2.61
		NA	Positive	690.36	2.5
		NA	Positive	755.968	2.47
		NA	Positive	722.018	5.93
		NA	Positive	721.835	5.97
		NA	Positive	690.583	5.77
		NA	Positive	756.302	5.95
		NA	Positive	756.112	5.94
		NA	Positive	635.578	5.91
		NA	Positive	635.497	5.96
		NA	Positive	690.582	5.96
		NA	Positive	690.451	2.57
		NA	Positive	756.016	5.97
		NA	Positive	722.016	6
No annotation	1.14477e-12	NA	Positive	991.668	2.89
		NA	Positive	1063.67	2.86
		NA	Positive	1039.67	2.86
		NA	Positive	1015.67	2.89
		NA	Positive	1087.67	2.86
		NA	Positive	1021.62	2.86
		NA	Positive	1045.62	2.86
		NA	Positive	997.622	2.87
		NA	Positive	1013.65	2.86
		NA	Positive	934.54	2.84
		NA	Positive	949.621	2.89
		NA	Positive	1001.65	2.93
		NA	Positive	956.523	2.84
		NA	Positive	1005.68	3.01
		NA	Positive	934.612	2.84
		NA	Positive	932.522	2.87
		NA	Positive	910.539	2.87
		NA	Positive	980.521	2.85
		NA	Positive	975.636	2.91
		NA	Positive	1017.68	2.91
		NA	Positive	950.605	2.85
		NA	Positive	1025.62	2.91
No annotation	6.05589e-12	NA	Positive	803.471	2.59
		NA	Positive	803.365	2.42
		NA	Positive	803.63	2.43
		NA	Positive	847.94	2.42
		NA	Positive	953.807	2.42
		NA	Positive	897.76	2.41
		NA	Positive	898.114	2.41
		NA	Positive	897.82	2.53
		NA	Positive	762.597	2.41
		NA	Positive	847.829	2.41
		NA	Positive	803.471	5.97
		NA	Positive	803.523	6.03
		NA	Positive	848.162	6.03
		NA	Positive	848.218	6.02
		NA	Positive	898.054	6
		NA	Positive	847.996	5.98
		NA	Positive	803.681	5.98
		NA	Positive	803.629	5.96
		NA	Positive	897.939	2.53
No annotation	6.70681e-12	NA	Positive	664.087	2.42
		NA	Positive	663.782	2.42
		NA	Positive	763.398	2.6
		NA	Positive	722.063	2.58
		NA	Positive	756.35	2.63
		NA	Positive	721.926	5.91
		NA	Positive	762.498	2.44
		NA	Positive	793.867	2.61
		NA	Positive	727.189	2.62
		NA	Positive	756.16	2.72
		NA	Positive	692.179	2.42
		NA	Positive	726.188	2.43
		NA	Positive	657.169	2.42
		NA	Positive	729.292	2.5
		NA	Positive	701.54	2.49
		NA	Positive	725.045	2.47
		NA	Positive	756.398	2.62
		NA	Positive	793.215	2.51
		NA	Positive	760.395	2.43
		NA	Positive	692.088	2.42
		NA	Positive	687.132	2.43
		NA	Positive	721.744	5.96
		NA	Positive	719.243	2.5
		NA	Positive	761.145	2.41
		NA	Positive	725.093	2.45
		NA	Positive	763.196	6.03
		NA	Positive	690.406	2.49
		NA	Positive	755.445	2.51
		NA	Positive	793.867	2.73
		NA	Positive	755.35	2.48
Lipid and lipid like molecules	1.54332e-11	1-(9Z-Octadecenoyl)-sn-glycero-3-phosphoethanolamine	Positive	480.307	2.92
		1-Stearoyl-2-hydroxy-sn-glycero-3-phosphoethanolamine	Positive	482.323	3.01
		1-Palmitoyl-2-hydroxy-sn-glycero-3-phosphoethanolamine	Positive	454.291	2.9
		1-Octadecanoyl-2-(5Z,8Z,11Z,14Z-eicosatetraenoyl)-sn-glycero-3-phosphoserine	Positive	812.542	5.57
		NA	Positive	788.543	5.57
		NA	Positive	790.558	5.57
		NA	Positive	746.566	5.56
		NA	Positive	768.55	5.55
		NA	Positive	744.552	5.56
		1-Hexadecanoyl-2-(9Z-octadecenoyl)-sn-glycero-3-phosphoethanolamine	Positive	718.536	5.56
		NA	Positive	764.518	3.64
		NA	Positive	766.534	5.56
		1-Hexadecanoyl-2-(5Z,8Z,11Z,14Z-eicosatetraenoyl)-sn-glycero-3-phosphoethanolamine	Positive	740.52	5.55
		NA	Positive	452.275	2.82
		NA	Positive	530.322	2.93
		NA	Positive	792.551	5.55
		NA	Positive	792.549	3.7
		NA	Positive	558.317	2.98
		NA	Positive	554.286	2.9
		NA	Positive	528.307	2.88
		NA	Positive	790.531	3.77
		NA	Positive	524.274	2.85
		NA	Positive	754.534	3.47
		NA	Positive	500.275	2.8
		NA	Positive	621.301	3.01
		NA	Positive	621.301	2.87
		NA	Positive	556.301	2.94
		NA	Positive	476.276	2.8
		NA	Positive	586.348	3.08
		NA	Positive	558.353	3.02
		Glycochenodeoxycholic acid ([M+H]+ adduct)	Positive	450.32	2.69
		NA	Positive	570.281	3.37
		NA	Positive	764.519	3.86
		2-Linoleoyl-1-palmitoyl-sn-glycero-3-phosphoethanolamine	Positive	716.52	5.56
		NA	Positive	764.519	4.14
		NA	Positive	742.535	5.56
		NA	Positive	766.534	3.44
		NA	Positive	764.519	5.55
		NA	Positive	790.533	4.23
		Glycochenodeoxycholic acid ([2M+H]+ adduct)	Positive	899.632	2.69
		NA	Positive	738.503	3.62
		NA	Positive	500.303	2.89
		1-Hexadecanoyl-2-(5Z,8Z,11Z,14Z-eicosatetraenoyl)-sn-glycero-3-phosphoethanolamine	Positive	740.52	3.63
		Taurodeoxycholic acid	Positive	500.302	2.95
		NA	Positive	546.281	3.11
		NA	Positive	766.534	3.31
		NA	Positive	768.585	3.86
		NA	Positive	603.291	2.84
		Taurodeoxycholic acid	Positive	500.302	2.72
		NA	Positive	790.532	3.68
No annotation	3.5815e-11	NA	Positive	835.65	2.56
		NA	Positive	933.783	2.48
		NA	Positive	882.184	2.47
		NA	Positive	835.964	2.48
		NA	Positive	933.901	2.47
		NA	Positive	882.073	2.47
		NA	Positive	881.906	2.47
		NA	Positive	992.332	2.47
		NA	Positive	934.019	2.47
		NA	Positive	934.137	2.47
		NA	Positive	881.85	2.47
		NA	Positive	992.394	2.47
		NA	Positive	881.907	2.61
		NA	Positive	881.962	2.48
		NA	Positive	835.65	5.9
		NA	Positive	934.02	5.91
		NA	Positive	933.842	5.96
		NA	Positive	835.86	5.96
		NA	Positive	933.843	2.59
		NA	Positive	835.807	5.92
		NA	Positive	882.186	5.94
		NA	Positive	881.906	5.94
		NA	Positive	882.017	5.97
		NA	Positive	835.702	5.96
Lipids	1.15352e-10	13-Keto-9Z,11E-octadecadienoic acid ([M+H]+ adduct)	Positive	295.225	2.98
		11(12)-EET	Positive	303.23	2.97
		9S-Hydroxy-10E,12Z,15Z-octadecatrienoic acid	Positive	277.215	2.89
		NA	Positive	193.158	2.67
		NA	Positive	331.262	3.05
		O-Arachidonoylglycidol	Positive	361.272	2.85
		NA	Positive	361.233	2.98
		NA	Positive	291.23	2.96
		13-Keto-9Z,11E-octadecadienoic acid ([M+H]+ adduct)	Positive	295.225	2.81
		cis-5,8,11,14-Eicosatetraenoic acid	Positive	305.246	3.21
		NA	Positive	329.246	3.01
		(.+/-.)-11-Hydroxy-4Z,7Z,9E,13Z,16Z,19Z-docosahexaenoic acid	Positive	327.23	2.97
		(.+/-.)-5-Hydroxy-6E,8Z,11Z,14Z,17Z-eicosapentaenoic acid	Positive	301.215	2.91
		NA	Positive	373.272	2.67
		Cholic acid ([M+H-3H2O]+ adduct)	Positive	355.262	2.67
		NA	Positive	353.246	2.62
		13-Keto-9Z,11E-octadecadienoic acid ([M+H-H2O]+ adduct)	Positive	277.215	2.98
		NA	Positive	319.262	3.43
		NA	Positive	263.236	3.47
		NA	Positive	369.262	2.73
		NA	Positive	359.256	2.6
		NA	Positive	343.261	3.39
		NA	Positive	317.246	3.35
		NA	Positive	385.234	2.82
		NA	Positive	317.246	3.14
		NA	Positive	345.277	3.46
		NA	Positive	261.184	2.79
		NA	Positive	329.246	3.19
		9-Oxo-10E,12Z-octadecadienoic acid	Positive	277.215	2.81
		O-Arachidonoylglycidol	Positive	361.272	2.92
		NA	Positive	355.244	2.58
		NA	Positive	163.147	2.58
		NA	Positive	359.182	2.78
		NA	Positive	341.246	2.6
		NA	Positive	353.23	2.48
No annotation	1.9232e-10	NA	Positive	570.281	3
		NA	Positive	526.313	5.64
		NA	Positive	524.297	3.14
		NA	Positive	522.282	2.8
		NA	Positive	498.282	2.99
		NA	Positive	522.282	5.67
		NA	Positive	526.312	3.05
		NA	Positive	570.281	3.23
		NA	Positive	526.312	2.94
		NA	Positive	570.282	5.64
		NA	Positive	570.281	2.91
		NA	Positive	522.282	5.81
		NA	Positive	522.281	3.09
		NA	Positive	546.282	5.8
		NA	Positive	574.312	3.02
		NA	Positive	524.298	5.71
No annotation	4.57519e-10	NA	Positive	881.963	2.6
		NA	Positive	835.491	2.48
		NA	Positive	763.197	2.41
		NA	Positive	835.544	2.47
		NA	Positive	694.09	2.59
		NA	Positive	835.755	2.65
		NA	Positive	803.734	2.42
		NA	Positive	835.913	2.47
		NA	Positive	848.274	2.42
		NA	Positive	734.762	2.41
		NA	Positive	897.642	2.41
		NA	Positive	847.997	2.57
		NA	Positive	694.045	5.78
		NA	Positive	834.911	2.5
		NA	Positive	810.37	2.44
		NA	Positive	848.219	2.52
		NA	Positive	882.183	5.97
		NA	Positive	848.107	2.56
		NA	Positive	835.649	5.98
		NA	Positive	835.492	5.97
1,2-aminoalcohols	9.1316e-10	NA	Positive	288.288	2.69
		NA	Positive	316.319	2.79
		NA	Positive	290.268	2.67
		NA	Positive	246.242	2.54
		NA	Positive	328.319	3.22
		NA	Positive	304.283	2.71
		NA	Positive	244.262	2.7
		NA	Positive	583.322	3.01
		NA	Positive	316.283	2.91
		NA	Positive	272.293	2.8
		NA	Positive	332.314	2.81
		NA	Positive	286.273	2.73
		NA	Positive	344.314	3.13
		NA	Positive	302.267	2.85
		NA	Positive	260.221	2.62
		NA	Positive	228.267	2.81
		NA	Positive	240.231	2.66
		NA	Positive	200.236	2.71
		N-Oleoylethanolamine	Positive	326.304	3.14
		NA	Positive	288.252	2.77
		NA	Positive	258.278	2.73
		NA	Positive	304.212	2.33
		NA	Positive	421.27	3.21
		NA	Positive	421.231	3.02
		NA	Positive	313.272	3.16
		Lauryldiethanolamine|2-[dodecyl(2-hydroxyethyl)amino]ethanol	Positive	274.273	2.65
		NA	Positive	313.272	3.28
		Linoleoyl ethanolamide	Positive	324.288	3.05
		NA	Positive	436.28	2.89
		NA	Positive	344.314	3.01
		NA	Positive	421.27	3.16
		NA	Positive	341.282	3.1
		NA	Positive	372.346	3.17
		NA	Positive	439.28	3.23
Glycerophosphocholines	1.94673e-09	1-Hexadecanoyl-sn-glycero-3-phosphocholine	Positive	518.32	2.89
		1-Stearoyl-2-hydroxy-sn-glycero-3-phosphocholine ([M+Na]+ adduct)	Positive	546.352	3
		NA	Positive	207.206	0.25
		NA	Positive	243.182	0.25
		NA	Positive	566.32	2.86
		NA	Positive	207.014	0.25
		NA	Positive	296.065	0.24
		NA	Positive	516.305	2.82
		NA	Positive	245.18	0.25
		NA	Positive	298.063	0.24
		NA	Positive	280.091	0.24
		NA	Positive	245.005	0.26
		NA	Positive	590.32	2.85
		NA	Positive	530.356	2.95
		1-Heptadecanoyl-sn-glycero-3-phosphocholine	Positive	532.336	2.95
		NA	Positive	242.078	0.27
		1-Hexadecanoyl-sn-glycero-3-phosphocholine	Positive	518.32	3.21
		NA	Positive	566.32	3.22
		NA	Positive	504.341	2.93
		NA	Positive	564.304	2.8
		1-Stearoyl-2-hydroxy-sn-glycero-3-phosphocholine ([M+Na]+ adduct)	Positive	546.352	3.23
No annotation	1.69374e-08	NA	Positive	343.284	3.61
		NA	Positive	407.344	5.57
		NA	Positive	343.284	5.58
		NA	Positive	352.29	5.58
		NA	Positive	352.289	4.14
		NA	Positive	352.289	3.76
		NA	Positive	342.276	3.58
		NA	Positive	351.281	3.56
		NA	Positive	352.289	3.6
		NA	Positive	352.289	4.02
No annotation	4.33707e-08	NA	Positive	149.059	0.56
		NA	Positive	149.059	2.44
		NA	Positive	163.075	2.63
		NA	Positive	149.023	3.04
		NA	Positive	149.023	2.66
		NA	Positive	163.038	2.86
		NA	Positive	217.107	2.2
		NA	Positive	211.096	2.45
		NA	Positive	163.038	2.59
		NA	Positive	149.023	2.47
No annotation	4.51985e-08	NA	Positive	139.987	5.75
		NA	Positive	156.99	5.75
		NA	Positive	141.983	5.75
		NA	Positive	181.014	5.74
		NA	Positive	158.985	5.76
		NA	Positive	196.016	5.94
		NA	Positive	208.039	6.17
		NA	Positive	207.017	5.74
		NA	Positive	172.956	5.95
		NA	Positive	152.994	5.93
		NA	Positive	152.994	6.16
		NA	Positive	180.044	6.16
		NA	Positive	213.982	5.94
		NA	Positive	205.016	5.84
		NA	Positive	138.995	5.9
		NA	Positive	168.015	6.18
		NA	Positive	138.995	6.11
		NA	Positive	198.017	5.75
		NA	Positive	209.012	5.74
		NA	Positive	180.989	6.16
		NA	Positive	153.993	5.75
		NA	Positive	173.029	6.26
		NA	Positive	180.989	5.96
		NA	Positive	167.998	6.19
		NA	Positive	182.984	6.11
		NA	Positive	215.983	5.79
		NA	Positive	181.988	5.75
		NA	Positive	160.983	5.75
		NA	Positive	139.987	5.64
		NA	Positive	181.014	5.65
		NA	Positive	173.029	6.31
		NA	Positive	126.021	0.37
		NA	Positive	142.026	0.37
		NA	Positive	151.035	0.29
		NA	Positive	196.016	6.14
		NA	Positive	166.95	0.28
		NA	Positive	150.976	0.28
		NA	Positive	172.976	0.55
		NA	Positive	172.956	6.21
		NA	Positive	154.99	5.93
		NA	Positive	138.995	6.17
		NA	Positive	180.989	6.24
		NA	Positive	126.022	0.71
		NA	Positive	196.016	5.87
		NA	Positive	213.982	6.11
		NA	Positive	167.998	6.24
		NA	Positive	172.956	6.08
		NA	Positive	182.985	5.92
		NA	Positive	196.016	6.19
		NA	Positive	138.995	6.25
		NA	Positive	138.995	5.99
		NA	Positive	198.017	5.66
		NA	Positive	181.988	6.22
		NA	Positive	140.021	6.14
		NA	Positive	182.984	6.2
		NA	Positive	152.994	6.22
		NA	Positive	152.994	6
Bile acids	2.61863e-07	NA	Positive	464.312	2.97
		Glycocholic acid ([M+H]+ adduct)	Positive	466.315	2.57
		Glycolithocholic acid|AC1N3NBH|2-[4-(3-hydroxy-10,13-dimethyl-2,3,4,5,6,7,8,9,11,12,14,15,16,17-tetradecahydro-1H-cyclopenta[a]phenanthren-17-yl)pentanoylamino]acetic acid	Positive	434.325	2.86
		Glycocholic acid ([M+H-H2O]+ adduct)	Positive	448.304	2.58
		NA	Positive	432.309	2.7
		Glycoursodeoxycholic acid	Positive	414.299	2.69
		Taurocholic acid ([M+H]+ adduct)	Positive	516.297	2.7
		Taurocholic acid ([M+H-H2O]+ adduct)	Positive	498.287	2.71
		Glycocholic acid ([M+H-2H2O]+ adduct)	Positive	430.294	2.57
		NA	Positive	412.283	2.57
		NA	Positive	464.299	2.54
		Taurohyodeoxycholic acid	Positive	464.281	2.89
		Taurocholic acid ([M+H-2H2O]+ adduct)	Positive	480.276	2.7
		NA	Positive	462.302	2.74
		Taurocholic acid ([M+H-3H2O]+ adduct)	Positive	462.266	2.7
		Taurocholic acid ([2M+H]+ adduct)	Positive	1031.59	2.7
		NA	Positive	965.608	2.7
		Glycocholic acid ([2M+H]+ adduct)	Positive	931.622	2.58
		NA	Positive	532.293	2.58
		Taurocholic acid ([M+H-H2O]+ adduct)	Positive	498.286	2.91
		NA	Positive	924.584	2.68
		2-((4R)-4-((5R,7R,8R,9S,10S,12S,13R,17R)-7,12-dihydroxy-10,13-dimethyl-3-oxohexadecahydro-1H-cyclopenta[a]phenanthren-17-yl)pentanamido)ethane-1-sulfonic acid	Positive	514.282	2.6
		NA	Positive	483.341	2.58
		Ala-CA	Positive	480.33	2.61
		NA	Positive	412.283	2.49
		Taurocholic acid ([M+H]+ adduct)	Positive	516.298	5.83
		2-((4R)-4-((5R,7R,8R,9S,10S,12S,13R,17R)-7,12-dihydroxy-10,13-dimethyl-3-oxohexadecahydro-1H-cyclopenta[a]phenanthren-17-yl)pentanamido)ethane-1-sulfonic acid	Positive	514.282	2.68
No annotation	4.60382e-07	NA	Positive	769.15	2.32
		NA	Positive	841.552	2.37
		NA	Positive	715.521	2.39
		NA	Positive	769.241	2.32
		NA	Positive	714.726	2.32
		NA	Positive	659.979	2.32
		NA	Positive	794.744	2.36
		NA	Positive	681.355	2.42
		NA	Positive	772.824	2.37
		NA	Positive	762.348	2.48
		NA	Positive	784.532	2.51
		NA	Positive	739.879	2.47
Acylcarnitines	7.75014e-07	Acetyl-carnitine	Positive	204.122	0.28
		Palmitoylcarnitine	Positive	400.34	2.9
		Massbank:RP025603 Stearoyl-L-Carnitine|stearoylcarnitine|3-octadecanoyloxy-4-(trimethylazaniumyl)butanoate	Positive	428.372	2.99
		NA	Positive	442.351	2.83
		NA	Positive	454.387	3.01
		NA	Positive	448.34	2.87
		Oleoyl-L-Carnitine|(3R)-3-[(Z)-octadec-9-enoyl]oxy-4-(trimethylazaniumyl)butanoate	Positive	426.356	2.92
		NA	Positive	452.372	2.95
		NA	Positive	424.34	2.87
		NA	Positive	440.335	2.77
		NA	Positive	416.335	2.79
		Isovalerylcarnitine	Positive	246.169	2.07
		Myristoylcarnitine	Positive	372.309	2.8
		NA	Positive	248.148	0.4
		Propionylcarnitine	Positive	218.138	0.45
		NA	Positive	456.403	3.09
		Massbank:RP025502 Hexanoyl-L-Carnitine|L-Hexanoylcarnitine|(3R)-3-hexanoyloxy-4-(trimethylazaniumyl)butanoate	Positive	260.185	2.32
		NA	Positive	470.383	2.91
		NA	Positive	248.148	0.29
		Propionylcarnitine	Positive	218.138	0.31
		NA	Positive	262.164	0.47
		NA	Positive	484.435	3.21
		NA	Positive	444.367	2.88
Mixed family	1.49041e-06	NA	Positive	183.148	2.49
		Spermidine	Positive	203.222	0.29
		Massbank:PB000484 Spermidine|N-(3-aminopropyl)butane-1,4-diamine	Positive	146.165	0.27
		NA	Positive	203.15	0.25
		NA	Positive	213.074	0.23
		NA	Positive	203.052	0.26
		NA	Positive	188.175	0.26
		NA	Positive	384.393	2.67
		Sebacate	Positive	203.138	0.79
		NA	Positive	287.243	0.27
		Sebacate	Positive	203.138	0.45
		NA	Positive	188.068	0.3
Glycerophosphocholines	1.77765e-06	Lyso-PC(16:0)	Positive	496.338	2.89
		1-Stearoyl-2-hydroxy-sn-glycero-3-phosphocholine ([M+H]+ adduct)	Positive	524.37	3
		LPC 18:2	Positive	520.338	2.85
		NA	Positive	544.338	2.86
		NA	Positive	508.338	2.87
		NA	Positive	536.369	2.98
		Lyso PC (16:1)	Positive	494.323	2.82
		Lyso PC (22:6)	Positive	568.338	2.85
		HEPC	Positive	482.323	2.84
		Lyso PC (20:5)	Positive	542.321	2.84
		1-Myristoyl-sn-glycero-3-phosphocholine	Positive	468.307	2.78
		NA	Positive	412.21	2.26
		NA	Positive	548.37	2.95
		LPC 18:3	Positive	518.322	2.8
		NA	Positive	572.369	2.94
		NA	Positive	570.354	2.89
		NA	Positive	552.329	2.57
		NA	Positive	534.317	2.68
		NA	Positive	536.334	2.66
		NA	Positive	452.24	2.42
		NA	Positive	560.333	2.71
		NA	Positive	440.24	2.37
		NA	Positive	442.22	2.35
		NA	Positive	492.307	2.77
		1-O-Hexadecyl-2-O-(2E-butenoyl)-sn-glyceryl-3-phosphocholine	Positive	550.385	3.03
		NA	Positive	490.291	2.74
		NA	Positive	398.194	2.16
		NA	Positive	436.21	2.34
		NA	Positive	400.209	2.16
		NA	Positive	456.235	2.36
		NA	Positive	468.236	2.38
		1-Arachidoyl-2-hydroxy-sn-glycero-3-phosphocholine	Positive	552.401	3.13
		NA	Positive	572.333	2.9
		NA	Positive	578.416	3.15
		1-Behenoyl-2-hydroxy-sn-glycero-3-phosphocholine	Positive	580.432	3.28
Peptides	3.04547e-06	Glutathione reduced	Positive	308.09	5.64
		NA	Positive	462.19	2.37
		NA	Positive	434.195	2.36
		Glutathione reduced	Positive	308.09	0.38
		NA	Positive	478.185	2.34
		NA	Positive	448.21	2.39
		NA	Positive	602.309	2.55
		NA	Positive	310.086	0.38
		Glutathione reduced	Positive	308.09	0.43
		NA	Positive	520.233	2.32
		NA	Positive	506.217	2.34
Lipids	6.61136e-06	NA	Positive	256.262	2.82
		NA	Positive	300.288	2.79
		NA	Positive	339.288	3.15
		NA	Positive	284.293	2.93
		NA	Positive	282.278	2.79
		NA	Positive	372.346	2.98
		NA	Positive	228.195	2.67
		NA	Positive	214.179	2.6
		NA	Positive	256.226	2.81
		NA	Positive	211.168	2.67
		NA	Positive	336.324	3.36
		NA	Positive	336.325	3.11
		NA	Positive	354.335	3.21
		NA	Positive	337.272	3.15
		Ricinoleic acid methyl ester	Positive	295.262	3.46
		NA	Positive	297.277	3.58
		cis-7-Hexadecenoic acid methyl ester	Positive	269.246	3.43
		9-Octadecenamide, (Z)-	Positive	265.251	3.1
		NA	Positive	337.235	2.8
		NA	Positive	617.511	4.26
		NA	Positive	228.195	3.28
		NA	Positive	280.262	3.12
		NA	Positive	298.273	2.73
		NA	Positive	354.335	3.24
		Monoelaidin	Positive	339.288	2.91
		NA	Positive	280.262	2.74
		NA	Positive	321.314	3.49
Purines & amino acids	5.15836e-05	N-Lauroylsarcosine	Positive	272.221	2.92
		Inosine	Positive	269.087	0.42
		NA	Positive	311.039	0.3
		NA	Positive	268.139	0.4
		Guanosine	Positive	284.098	0.39
		NA	Positive	244.092	0.33
		NA	Positive	295.065	0.33
		NA	Positive	293.16	2.37
		NA	Positive	318.118	0.39
		NA	Positive	302.124	0.52
		NA	Positive	357.202	2.73
		NA	Positive	291.069	0.41
		NA	Positive	309.155	2.38
		NA	Positive	254.124	0.36
		NA	Positive	273.083	0.37
		NA	Positive	286.096	0.37
		NA	Positive	302.124	0.44
		NA	Positive	450.161	0.41
		NA	Positive	401.176	0.36
		NA	Positive	415.156	0.4
		NA	Positive	537.168	0.41
		NA	Positive	415.192	0.38
No annotation	0.00570902	NA	Positive	727.457	3
		NA	Positive	639.405	3.02
		NA	Positive	683.431	3.01
		NA	Positive	771.483	3
		NA	Positive	815.509	2.99
		NA	Positive	551.354	3.03
		NA	Positive	581.363	2.95
		NA	Positive	859.535	2.99
		NA	Positive	713.442	2.94
		NA	Positive	757.467	2.94
		NA	Positive	595.379	3.02
		NA	Positive	669.416	2.95
		NA	Positive	625.389	2.95
		NA	Positive	537.338	2.96
		NA	Positive	801.493	2.93
Ceramides	0.00634608	Ceramide (18:1/16:0)	Positive	538.518	4.03
		NA	Positive	648.627	5.01
		N-[1,3-dihydroxyoctadec-4-en-2-yl]hexadecanamide	Positive	520.507	4.03
		NA	Positive	700.569	3.72
		NA	Positive	536.502	3.85
		NA	Positive	646.611	4.68
		NA	Positive	538.482	3.43
		NA	Positive	566.549	4.29
		NA	Positive	650.642	3.47
		NA	Positive	650.642	3.61
		NA	Positive	716.564	3.7
		NA	Positive	552.533	4.16
		NA	Positive	518.491	3.85
		N-[1,3-dihydroxyoctadec-4-en-2-yl]octadecanamide	Positive	548.538	4.3
		NA	Positive	594.58	4.61
		NA	Positive	524.502	3.93
		N-(1,3-dihydroxyoctadec-4-en-2-yl)tetradecanamide	Positive	510.486	3.83
		NA	Positive	564.533	4.07
		NA	Positive	592.564	4.32
		NA	Positive	698.553	3.7
		NA	Positive	714.549	3.54
		Ceramide (18:1/16:0)	Positive	538.518	3.95
No annotation	0.010702	NA	Positive	302.213	2.9
		NA	Positive	246.151	2.6
		NA	Positive	204.105	2.32
		NA	Positive	330.244	3.06
		NA	Positive	260.167	2.68
		NA	Positive	190.09	2.11
		NA	Positive	218.12	2.4
		NA	Positive	274.182	2.75
		NA	Positive	232.136	2.52
		NA	Positive	358.276	3.22
Bile acids	0.0229103	Cholic acid ([2M+H]+ adduct)	Positive	817.579	2.66
		NA	Positive	834.606	2.65
		(R)-4-((3R,5R,6R,7R,8R,9S,10R,12S,13R,14S,17R)-3,6,7,12-tetrahydroxy-10,13-dimethylhexadecahydro-1H-cyclopenta[a]phenanthren-17-yl)pentanoic acid	Positive	389.267	2.61
		Cholic acid ([M+H-H2O]+ adduct)	Positive	391.283	2.67
		Ursocholic acid	Positive	426.32	2.67
		NA	Positive	371.256	2.62
		NA	Positive	801.584	2.83
		NA	Positive	799.569	2.67
		NA	Positive	424.304	2.64
		Cholic acid ([M+H]+ adduct)	Positive	409.293	2.7
No annotation	0.0430166	NA	Negative	190.927	5.88
		NA	Negative	146.937	5.88
		NA	Negative	248.96	5.87
		NA	Negative	180.972	5.59
		NA	Negative	336.858	5.86
		NA	Negative	338.859	5.73
		NA	Negative	236.758	6.19
		NA	Negative	180.899	0.29
		NA	Negative	394.889	0.24
		NA	Negative	336.858	6.42
		NA	Negative	336.859	0.27
		NA	Negative	190.928	0.24
